# Supplementary material for: The Immunogenic Potential of Recurrent Cancer Drug Resistance Mutations: An In Silico Study
Source: Front Immunol. 2020 Oct 8;11:524968. doi: 10.3389/fimmu.2020.524968 (PMC7578429; doi:10.3389/fimmu.2020.524968)
Supplement: Supplementary file 3 [file Table_2.xlsx]

## Sheet: Summary
Gene	Drug	Mutation	Primary Tissue	Histology
ABL1	Bosutinib	F359I	haematopoietic_and_lymphoid_tissue	haematopoietic_neoplasm
ABL1	Bosutinib	F359V	haematopoietic_and_lymphoid_tissue	haematopoietic_neoplasm
ABL1	Bosutinib	L248R	haematopoietic_and_lymphoid_tissue	haematopoietic_neoplasm
ABL1	Bosutinib	M351T	haematopoietic_and_lymphoid_tissue	haematopoietic_neoplasm
ABL1	Bosutinib	V299L	haematopoietic_and_lymphoid_tissue	haematopoietic_neoplasm
ABL1	Dasatinib	E255K	haematopoietic_and_lymphoid_tissue	haematopoietic_neoplasm
ABL1	Dasatinib	E255K	haematopoietic_and_lymphoid_tissue	lymphoid_neoplasm
ABL1	Dasatinib	F317L	haematopoietic_and_lymphoid_tissue	haematopoietic_neoplasm
ABL1	Dasatinib	F317R	haematopoietic_and_lymphoid_tissue	lymphoid_neoplasm
ABL1	Dasatinib	F359V	haematopoietic_and_lymphoid_tissue	lymphoid_neoplasm
ABL1	Dasatinib	G250E	haematopoietic_and_lymphoid_tissue	haematopoietic_neoplasm
ABL1	Dasatinib	T315A	haematopoietic_and_lymphoid_tissue	haematopoietic_neoplasm
ABL1	Dasatinib	T315I	haematopoietic_and_lymphoid_tissue	haematopoietic_neoplasm
ABL1	Dasatinib	T315I	haematopoietic_and_lymphoid_tissue	lymphoid_neoplasm
ABL1	Dasatinib	V299L	haematopoietic_and_lymphoid_tissue	haematopoietic_neoplasm
ABL1	Dasatinib	V299L	haematopoietic_and_lymphoid_tissue	lymphoid_neoplasm
ABL1	Dasatinib	Y253H	haematopoietic_and_lymphoid_tissue	haematopoietic_neoplasm
ABL1	Imatinib	A397P	haematopoietic_and_lymphoid_tissue	haematopoietic_neoplasm
ABL1	Imatinib	A399T	haematopoietic_and_lymphoid_tissue	haematopoietic_neoplasm
ABL1	Imatinib	A433T	haematopoietic_and_lymphoid_tissue	haematopoietic_neoplasm
ABL1	Imatinib	D276A	haematopoietic_and_lymphoid_tissue	haematopoietic_neoplasm
ABL1	Imatinib	D276G	haematopoietic_and_lymphoid_tissue	haematopoietic_neoplasm
ABL1	Imatinib	D276G	haematopoietic_and_lymphoid_tissue	lymphoid_neoplasm
ABL1	Imatinib	D276N	haematopoietic_and_lymphoid_tissue	haematopoietic_neoplasm
ABL1	Imatinib	D482V	haematopoietic_and_lymphoid_tissue	haematopoietic_neoplasm
ABL1	Imatinib	E255K	haematopoietic_and_lymphoid_tissue	haematopoietic_neoplasm
ABL1	Imatinib	E255K	haematopoietic_and_lymphoid_tissue	lymphoid_neoplasm
ABL1	Imatinib	E255V	haematopoietic_and_lymphoid_tissue	haematopoietic_neoplasm
ABL1	Imatinib	E255V	haematopoietic_and_lymphoid_tissue	lymphoid_neoplasm
ABL1	Imatinib	E275K	haematopoietic_and_lymphoid_tissue	haematopoietic_neoplasm
ABL1	Imatinib	E279A	haematopoietic_and_lymphoid_tissue	haematopoietic_neoplasm
ABL1	Imatinib	E279K	haematopoietic_and_lymphoid_tissue	haematopoietic_neoplasm
ABL1	Imatinib	E279Y	haematopoietic_and_lymphoid_tissue	haematopoietic_neoplasm
ABL1	Imatinib	E282G	haematopoietic_and_lymphoid_tissue	haematopoietic_neoplasm
ABL1	Imatinib	E292V	haematopoietic_and_lymphoid_tissue	haematopoietic_neoplasm
ABL1	Imatinib	E352D	haematopoietic_and_lymphoid_tissue	haematopoietic_neoplasm
ABL1	Imatinib	E352G	haematopoietic_and_lymphoid_tissue	haematopoietic_neoplasm
ABL1	Imatinib	E355A	haematopoietic_and_lymphoid_tissue	haematopoietic_neoplasm
ABL1	Imatinib	E355G	haematopoietic_and_lymphoid_tissue	haematopoietic_neoplasm
ABL1	Imatinib	E450A	haematopoietic_and_lymphoid_tissue	haematopoietic_neoplasm
ABL1	Imatinib	E450G	haematopoietic_and_lymphoid_tissue	haematopoietic_neoplasm
ABL1	Imatinib	E450K	haematopoietic_and_lymphoid_tissue	haematopoietic_neoplasm
ABL1	Imatinib	E453A	haematopoietic_and_lymphoid_tissue	haematopoietic_neoplasm
ABL1	Imatinib	E453D	haematopoietic_and_lymphoid_tissue	haematopoietic_neoplasm
ABL1	Imatinib	E453G	haematopoietic_and_lymphoid_tissue	haematopoietic_neoplasm
ABL1	Imatinib	E453K	haematopoietic_and_lymphoid_tissue	haematopoietic_neoplasm
ABL1	Imatinib	E453L	haematopoietic_and_lymphoid_tissue	haematopoietic_neoplasm
ABL1	Imatinib	E459G	haematopoietic_and_lymphoid_tissue	haematopoietic_neoplasm
ABL1	Imatinib	E459K	haematopoietic_and_lymphoid_tissue	haematopoietic_neoplasm
ABL1	Imatinib	E459Q	haematopoietic_and_lymphoid_tissue	haematopoietic_neoplasm
ABL1	Imatinib	E494G	haematopoietic_and_lymphoid_tissue	haematopoietic_neoplasm
ABL1	Imatinib	F311I	haematopoietic_and_lymphoid_tissue	haematopoietic_neoplasm
ABL1	Imatinib	F311L	haematopoietic_and_lymphoid_tissue	haematopoietic_neoplasm
ABL1	Imatinib	F317L	haematopoietic_and_lymphoid_tissue	haematopoietic_neoplasm
ABL1	Imatinib	F317V	haematopoietic_and_lymphoid_tissue	haematopoietic_neoplasm
ABL1	Imatinib	F359A	haematopoietic_and_lymphoid_tissue	haematopoietic_neoplasm
ABL1	Imatinib	F359C	haematopoietic_and_lymphoid_tissue	haematopoietic_neoplasm
ABL1	Imatinib	F359I	haematopoietic_and_lymphoid_tissue	haematopoietic_neoplasm
ABL1	Imatinib	F359V	haematopoietic_and_lymphoid_tissue	haematopoietic_neoplasm
ABL1	Imatinib	F359V	haematopoietic_and_lymphoid_tissue	lymphoid_neoplasm
ABL1	Imatinib	F382L	haematopoietic_and_lymphoid_tissue	haematopoietic_neoplasm
ABL1	Imatinib	F486S	haematopoietic_and_lymphoid_tissue	haematopoietic_neoplasm
ABL1	Imatinib	G250E	haematopoietic_and_lymphoid_tissue	haematopoietic_neoplasm
ABL1	Imatinib	G250E	haematopoietic_and_lymphoid_tissue	lymphoid_neoplasm
ABL1	Imatinib	G251D	haematopoietic_and_lymphoid_tissue	haematopoietic_neoplasm
ABL1	Imatinib	G251E	haematopoietic_and_lymphoid_tissue	haematopoietic_neoplasm
ABL1	Imatinib	G398R	haematopoietic_and_lymphoid_tissue	haematopoietic_neoplasm
ABL1	Imatinib	H396P	haematopoietic_and_lymphoid_tissue	haematopoietic_neoplasm
ABL1	Imatinib	H396P	haematopoietic_and_lymphoid_tissue	lymphoid_neoplasm
ABL1	Imatinib	H396R	haematopoietic_and_lymphoid_tissue	haematopoietic_neoplasm
ABL1	Imatinib	I418V	haematopoietic_and_lymphoid_tissue	haematopoietic_neoplasm
ABL1	Imatinib	K378R	haematopoietic_and_lymphoid_tissue	haematopoietic_neoplasm
ABL1	Imatinib	K419E	haematopoietic_and_lymphoid_tissue	haematopoietic_neoplasm
ABL1	Imatinib	L248V	haematopoietic_and_lymphoid_tissue	haematopoietic_neoplasm
ABL1	Imatinib	L273M	haematopoietic_and_lymphoid_tissue	haematopoietic_neoplasm
ABL1	Imatinib	L298V	haematopoietic_and_lymphoid_tissue	haematopoietic_neoplasm
ABL1	Imatinib	L340L	haematopoietic_and_lymphoid_tissue	haematopoietic_neoplasm
ABL1	Imatinib	L364I	haematopoietic_and_lymphoid_tissue	haematopoietic_neoplasm
ABL1	Imatinib	L384M	haematopoietic_and_lymphoid_tissue	haematopoietic_neoplasm
ABL1	Imatinib	L387F	haematopoietic_and_lymphoid_tissue	haematopoietic_neoplasm
ABL1	Imatinib	L387M	haematopoietic_and_lymphoid_tissue	haematopoietic_neoplasm
ABL1	Imatinib	M244V	haematopoietic_and_lymphoid_tissue	haematopoietic_neoplasm
ABL1	Imatinib	M244V	haematopoietic_and_lymphoid_tissue	lymphoid_neoplasm
ABL1	Imatinib	M343T	haematopoietic_and_lymphoid_tissue	haematopoietic_neoplasm
ABL1	Imatinib	M351K	haematopoietic_and_lymphoid_tissue	haematopoietic_neoplasm
ABL1	Imatinib	M351T	haematopoietic_and_lymphoid_tissue	haematopoietic_neoplasm
ABL1	Imatinib	M388L	haematopoietic_and_lymphoid_tissue	haematopoietic_neoplasm
ABL1	Imatinib	N368S	haematopoietic_and_lymphoid_tissue	haematopoietic_neoplasm
ABL1	Imatinib	N374Y	haematopoietic_and_lymphoid_tissue	haematopoietic_neoplasm
ABL1	Imatinib	P480L	haematopoietic_and_lymphoid_tissue	haematopoietic_neoplasm
ABL1	Imatinib	Q252E	haematopoietic_and_lymphoid_tissue	haematopoietic_neoplasm
ABL1	Imatinib	Q252H	haematopoietic_and_lymphoid_tissue	haematopoietic_neoplasm
ABL1	Imatinib	Q252K	haematopoietic_and_lymphoid_tissue	haematopoietic_neoplasm
ABL1	Imatinib	Q252R	haematopoietic_and_lymphoid_tissue	haematopoietic_neoplasm
ABL1	Imatinib	R328M	haematopoietic_and_lymphoid_tissue	haematopoietic_neoplasm
ABL1	Imatinib	S417Y	haematopoietic_and_lymphoid_tissue	haematopoietic_neoplasm
ABL1	Imatinib	S438C	haematopoietic_and_lymphoid_tissue	haematopoietic_neoplasm
ABL1	Imatinib	T277A	haematopoietic_and_lymphoid_tissue	haematopoietic_neoplasm
ABL1	Imatinib	T315I	haematopoietic_and_lymphoid_tissue	haematopoietic_neoplasm
ABL1	Imatinib	T315I	haematopoietic_and_lymphoid_tissue	lymphoid_neoplasm
ABL1	Imatinib	T315N	haematopoietic_and_lymphoid_tissue	haematopoietic_neoplasm
ABL1	Imatinib	V256L	haematopoietic_and_lymphoid_tissue	haematopoietic_neoplasm
ABL1	Imatinib	V289F	haematopoietic_and_lymphoid_tissue	haematopoietic_neoplasm
ABL1	Imatinib	V299L	haematopoietic_and_lymphoid_tissue	haematopoietic_neoplasm
ABL1	Imatinib	V379I	haematopoietic_and_lymphoid_tissue	haematopoietic_neoplasm
ABL1	Imatinib	Y253F	haematopoietic_and_lymphoid_tissue	haematopoietic_neoplasm
ABL1	Imatinib	Y253H	haematopoietic_and_lymphoid_tissue	haematopoietic_neoplasm
ABL1	Imatinib	Y253H	haematopoietic_and_lymphoid_tissue	lymphoid_neoplasm
ABL1	Imatinib	Y320C	haematopoietic_and_lymphoid_tissue	haematopoietic_neoplasm
ABL1	Imatinib	Y353H	haematopoietic_and_lymphoid_tissue	haematopoietic_neoplasm
ABL1	Nilotinib	E255K	haematopoietic_and_lymphoid_tissue	haematopoietic_neoplasm
ABL1	Nilotinib	E255V	haematopoietic_and_lymphoid_tissue	haematopoietic_neoplasm
ABL1	Nilotinib	F359C	haematopoietic_and_lymphoid_tissue	haematopoietic_neoplasm
ABL1	Nilotinib	G250E	haematopoietic_and_lymphoid_tissue	haematopoietic_neoplasm
ABL1	Nilotinib	H396R	haematopoietic_and_lymphoid_tissue	haematopoietic_neoplasm
ABL1	Nilotinib	M351T	haematopoietic_and_lymphoid_tissue	haematopoietic_neoplasm
ABL1	Nilotinib	T315I	haematopoietic_and_lymphoid_tissue	haematopoietic_neoplasm
ABL1	Nilotinib	T315V	haematopoietic_and_lymphoid_tissue	haematopoietic_neoplasm
ABL1	Nilotinib	Y253H	haematopoietic_and_lymphoid_tissue	haematopoietic_neoplasm
ABL1	Tyrosine kinase inhibitor - NS	A399T	haematopoietic_and_lymphoid_tissue	haematopoietic_neoplasm
ABL1	Tyrosine kinase inhibitor - NS	D276G	haematopoietic_and_lymphoid_tissue	haematopoietic_neoplasm
ABL1	Tyrosine kinase inhibitor - NS	D276G	haematopoietic_and_lymphoid_tissue	lymphoid_neoplasm
ABL1	Tyrosine kinase inhibitor - NS	D325G	haematopoietic_and_lymphoid_tissue	haematopoietic_neoplasm
ABL1	Tyrosine kinase inhibitor - NS	D444Y	haematopoietic_and_lymphoid_tissue	haematopoietic_neoplasm
ABL1	Tyrosine kinase inhibitor - NS	E255K	haematopoietic_and_lymphoid_tissue	haematopoietic_neoplasm
ABL1	Tyrosine kinase inhibitor - NS	E255V	haematopoietic_and_lymphoid_tissue	haematopoietic_neoplasm
ABL1	Tyrosine kinase inhibitor - NS	E279K	haematopoietic_and_lymphoid_tissue	haematopoietic_neoplasm
ABL1	Tyrosine kinase inhibitor - NS	E282K	haematopoietic_and_lymphoid_tissue	haematopoietic_neoplasm
ABL1	Tyrosine kinase inhibitor - NS	E355G	haematopoietic_and_lymphoid_tissue	haematopoietic_neoplasm
ABL1	Tyrosine kinase inhibitor - NS	E453K	haematopoietic_and_lymphoid_tissue	haematopoietic_neoplasm
ABL1	Tyrosine kinase inhibitor - NS	E459K	haematopoietic_and_lymphoid_tissue	haematopoietic_neoplasm
ABL1	Tyrosine kinase inhibitor - NS	F311L	haematopoietic_and_lymphoid_tissue	haematopoietic_neoplasm
ABL1	Tyrosine kinase inhibitor - NS	F317C	haematopoietic_and_lymphoid_tissue	haematopoietic_neoplasm
ABL1	Tyrosine kinase inhibitor - NS	F317I	haematopoietic_and_lymphoid_tissue	haematopoietic_neoplasm
ABL1	Tyrosine kinase inhibitor - NS	F317L	haematopoietic_and_lymphoid_tissue	haematopoietic_neoplasm
ABL1	Tyrosine kinase inhibitor - NS	F317V	haematopoietic_and_lymphoid_tissue	haematopoietic_neoplasm
ABL1	Tyrosine kinase inhibitor - NS	F359C	haematopoietic_and_lymphoid_tissue	haematopoietic_neoplasm
ABL1	Tyrosine kinase inhibitor - NS	F359I	haematopoietic_and_lymphoid_tissue	haematopoietic_neoplasm
ABL1	Tyrosine kinase inhibitor - NS	F359V	haematopoietic_and_lymphoid_tissue	haematopoietic_neoplasm
ABL1	Tyrosine kinase inhibitor - NS	G250E	haematopoietic_and_lymphoid_tissue	haematopoietic_neoplasm
ABL1	Tyrosine kinase inhibitor - NS	H396P	haematopoietic_and_lymphoid_tissue	haematopoietic_neoplasm
ABL1	Tyrosine kinase inhibitor - NS	H396R	haematopoietic_and_lymphoid_tissue	haematopoietic_neoplasm
ABL1	Tyrosine kinase inhibitor - NS	L248V	haematopoietic_and_lymphoid_tissue	haematopoietic_neoplasm
ABL1	Tyrosine kinase inhibitor - NS	L273M	haematopoietic_and_lymphoid_tissue	haematopoietic_neoplasm
ABL1	Tyrosine kinase inhibitor - NS	L298V	haematopoietic_and_lymphoid_tissue	haematopoietic_neoplasm
ABL1	Tyrosine kinase inhibitor - NS	L324Q	haematopoietic_and_lymphoid_tissue	haematopoietic_neoplasm
ABL1	Tyrosine kinase inhibitor - NS	L384M	haematopoietic_and_lymphoid_tissue	haematopoietic_neoplasm
ABL1	Tyrosine kinase inhibitor - NS	L387F	haematopoietic_and_lymphoid_tissue	haematopoietic_neoplasm
ABL1	Tyrosine kinase inhibitor - NS	L387M	haematopoietic_and_lymphoid_tissue	haematopoietic_neoplasm
ABL1	Tyrosine kinase inhibitor - NS	M244V	haematopoietic_and_lymphoid_tissue	haematopoietic_neoplasm
ABL1	Tyrosine kinase inhibitor - NS	M351T	haematopoietic_and_lymphoid_tissue	haematopoietic_neoplasm
ABL1	Tyrosine kinase inhibitor - NS	M388L	haematopoietic_and_lymphoid_tissue	haematopoietic_neoplasm
ABL1	Tyrosine kinase inhibitor - NS	P310S	haematopoietic_and_lymphoid_tissue	haematopoietic_neoplasm
ABL1	Tyrosine kinase inhibitor - NS	Q252H	haematopoietic_and_lymphoid_tissue	haematopoietic_neoplasm
ABL1	Tyrosine kinase inhibitor - NS	Q252M	haematopoietic_and_lymphoid_tissue	haematopoietic_neoplasm
ABL1	Tyrosine kinase inhibitor - NS	R220H	haematopoietic_and_lymphoid_tissue	haematopoietic_neoplasm
ABL1	Tyrosine kinase inhibitor - NS	T212R	haematopoietic_and_lymphoid_tissue	haematopoietic_neoplasm
ABL1	Tyrosine kinase inhibitor - NS	T315A	haematopoietic_and_lymphoid_tissue	haematopoietic_neoplasm
ABL1	Tyrosine kinase inhibitor - NS	T315I	haematopoietic_and_lymphoid_tissue	haematopoietic_neoplasm
ABL1	Tyrosine kinase inhibitor - NS	T315I	haematopoietic_and_lymphoid_tissue	lymphoid_neoplasm
ABL1	Tyrosine kinase inhibitor - NS	T495R	haematopoietic_and_lymphoid_tissue	haematopoietic_neoplasm
ABL1	Tyrosine kinase inhibitor - NS	V268A	haematopoietic_and_lymphoid_tissue	haematopoietic_neoplasm
ABL1	Tyrosine kinase inhibitor - NS	V289A	haematopoietic_and_lymphoid_tissue	haematopoietic_neoplasm
ABL1	Tyrosine kinase inhibitor - NS	V299L	haematopoietic_and_lymphoid_tissue	haematopoietic_neoplasm
ABL1	Tyrosine kinase inhibitor - NS	V338F	haematopoietic_and_lymphoid_tissue	haematopoietic_neoplasm
ABL1	Tyrosine kinase inhibitor - NS	V379I	haematopoietic_and_lymphoid_tissue	haematopoietic_neoplasm
ABL1	Tyrosine kinase inhibitor - NS	Y253F	haematopoietic_and_lymphoid_tissue	haematopoietic_neoplasm
ABL1	Tyrosine kinase inhibitor - NS	Y253H	haematopoietic_and_lymphoid_tissue	haematopoietic_neoplasm
ABL1	Tyrosine kinase inhibitor - NS	Y353H	haematopoietic_and_lymphoid_tissue	haematopoietic_neoplasm
ALK	Alectinib	G1202R	lung	carcinoma
ALK	Alectinib	I1171N	lung	carcinoma
ALK	Alectinib	I1171S	lung	carcinoma
ALK	Alectinib	V1180L	lung	carcinoma
ALK	Ceritinib	D1203N	lung	carcinoma
ALK	Ceritinib	F1174C	lung	carcinoma
ALK	Ceritinib	F1174V	lung	carcinoma
ALK	Ceritinib	G1123S	lung	carcinoma
ALK	Ceritinib	G1202R	lung	carcinoma
ALK	Ceritinib	G1269A	lung	carcinoma
ALK	Ceritinib	L1196M	lung	carcinoma
ALK	Crizotinib	C1156Y	lung	carcinoma
ALK	Crizotinib	F1174L	soft_tissue	inflammatory_myofibroblastic_tumour
ALK	Crizotinib	F1174V	lung	carcinoma
ALK	Crizotinib	G1202R	lung	carcinoma
ALK	Crizotinib	G1269A	lung	carcinoma
ALK	Crizotinib	I1171T	lung	carcinoma
ALK	Crizotinib	L1196M	lung	carcinoma
ALK	Crizotinib	S1206Y	lung	carcinoma
AR	Abiraterone	T878A	prostate	carcinoma
AR	Abiraterone	T878S	prostate	carcinoma
AR	Androgen	T878A	prostate	carcinoma
AR	Androgen	V716M	prostate	carcinoma
AR	Enzalutamide	F877L	prostate	carcinoma
AR	Enzalutamide	T878A	prostate	carcinoma
AR	Flutamide	T878A	prostate	carcinoma
AR	Flutamide	T878S	prostate	carcinoma
AR	Flutamide	V716M	prostate	carcinoma
AR	Ketoconazole	T878A	prostate	carcinoma
AR	LHRH	T878A	prostate	carcinoma
BRAF	Imatinib	V600E	soft_tissue	gastrointestinal_stromal_tumour
BRAF	Vemurafenib	L505H	skin	malignant_melanoma
BTK	Ibrutinib	C481F	haematopoietic_and_lymphoid_tissue	lymphoid_neoplasm
BTK	Ibrutinib	C481R	haematopoietic_and_lymphoid_tissue	lymphoid_neoplasm
BTK	Ibrutinib	C481S	haematopoietic_and_lymphoid_tissue	lymphoid_neoplasm
BTK	Ibrutinib	C481Y	haematopoietic_and_lymphoid_tissue	lymphoid_neoplasm
BTK	Ibrutinib	T316A	haematopoietic_and_lymphoid_tissue	lymphoid_neoplasm
CTNNB1	Imatinib	S33C	skin	malignant_melanoma
EGFR	Afatinib	T790M	lung	carcinoma
EGFR	Erlotinib	T790M	lung	carcinoma
EGFR	Gefitinib	D761Y	lung	carcinoma
EGFR	Gefitinib	T790M	lung	carcinoma
EGFR	HM61713	C797S	lung	carcinoma
EGFR	Osimertinib	C797G	lung	carcinoma
EGFR	Osimertinib	C797S	lung	carcinoma
EGFR	Osimertinib	G796D	lung	carcinoma
EGFR	Osimertinib	G796R	lung	carcinoma
EGFR	Osimertinib	G796S	lung	carcinoma
EGFR	Osimertinib	L718Q	lung	carcinoma
EGFR	Osimertinib	L747P	lung	carcinoma
EGFR	Osimertinib	L792F	lung	carcinoma
EGFR	Osimertinib	L792H	lung	carcinoma
EGFR	Osimertinib	T790M	lung	carcinoma
EGFR	Tyrosine kinase inhibitor - NS	T790M	lung	carcinoma
EGFR	XL647	T790M	lung	carcinoma
ESR1	Endocrine therapy	D538G	breast	carcinoma
ESR1	Endocrine therapy	L536H	breast	carcinoma
ESR1	Endocrine therapy	L536Q	breast	carcinoma
ESR1	Endocrine therapy	Y537C	breast	carcinoma
ESR1	Endocrine therapy	Y537N	breast	carcinoma
ESR1	Endocrine therapy	Y537S	breast	carcinoma
FLT3	Quizartinib	D835F	haematopoietic_and_lymphoid_tissue	haematopoietic_neoplasm
FLT3	Quizartinib	D835V	haematopoietic_and_lymphoid_tissue	haematopoietic_neoplasm
FLT3	Quizartinib	D835Y	haematopoietic_and_lymphoid_tissue	haematopoietic_neoplasm
FLT3	Quizartinib	F691L	haematopoietic_and_lymphoid_tissue	haematopoietic_neoplasm
FLT3	Sorafenib	D835H	haematopoietic_and_lymphoid_tissue	haematopoietic_neoplasm
FLT3	Sorafenib	D835Y	haematopoietic_and_lymphoid_tissue	haematopoietic_neoplasm
FLT3	Sorafenib	F691L	haematopoietic_and_lymphoid_tissue	haematopoietic_neoplasm
FLT3	Sunitinib	D835Y	haematopoietic_and_lymphoid_tissue	haematopoietic_neoplasm
KIT	Crizotinib	D816G	lung	carcinoma
KIT	Imatinib	A829P	soft_tissue	gastrointestinal_stromal_tumour
KIT	Imatinib	C809G	soft_tissue	gastrointestinal_stromal_tumour
KIT	Imatinib	D716N	soft_tissue	gastrointestinal_stromal_tumour
KIT	Imatinib	D816A	soft_tissue	gastrointestinal_stromal_tumour
KIT	Imatinib	D816E	soft_tissue	gastrointestinal_stromal_tumour
KIT	Imatinib	D816G	soft_tissue	gastrointestinal_stromal_tumour
KIT	Imatinib	D816H	soft_tissue	gastrointestinal_stromal_tumour
KIT	Imatinib	D820A	soft_tissue	gastrointestinal_stromal_tumour
KIT	Imatinib	D820E	soft_tissue	gastrointestinal_stromal_tumour
KIT	Imatinib	D820G	soft_tissue	gastrointestinal_stromal_tumour
KIT	Imatinib	D820V	soft_tissue	gastrointestinal_stromal_tumour
KIT	Imatinib	D820Y	soft_tissue	gastrointestinal_stromal_tumour
KIT	Imatinib	K642E	soft_tissue	gastrointestinal_stromal_tumour
KIT	Imatinib	N680K	soft_tissue	gastrointestinal_stromal_tumour
KIT	Imatinib	N822K	soft_tissue	gastrointestinal_stromal_tumour
KIT	Imatinib	N822Y	soft_tissue	gastrointestinal_stromal_tumour
KIT	Imatinib	S709F	soft_tissue	gastrointestinal_stromal_tumour
KIT	Imatinib	S821F	soft_tissue	gastrointestinal_stromal_tumour
KIT	Imatinib	T670E	soft_tissue	gastrointestinal_stromal_tumour
KIT	Imatinib	T670I	soft_tissue	gastrointestinal_stromal_tumour
KIT	Imatinib	V654A	soft_tissue	gastrointestinal_stromal_tumour
KIT	Imatinib	Y578C	soft_tissue	gastrointestinal_stromal_tumour
KIT	Imatinib	Y823D	soft_tissue	gastrointestinal_stromal_tumour
KIT	Nilotinib	N655T	soft_tissue	gastrointestinal_stromal_tumour
KIT	Sunitinib	N822K	soft_tissue	gastrointestinal_stromal_tumour
MAP2K1	Dabrafenib	G128D	skin	malignant_melanoma
MAP2K1	Dabrafenib	K57E	skin	malignant_melanoma
MAP2K1	Dabrafenib	P124S	NS	malignant_melanoma
MAP2K1	PD0325901	F129L	large_intestine	carcinoma
MAP2K1	PD0325901	L115P	breast	carcinoma
MAP2K1	Selumetinib	P124L	skin	malignant_melanoma
MAP2K1	Vemurafenib	C121S	NS	malignant_melanoma
MAP2K1	Vemurafenib	E203K	skin	malignant_melanoma
MAP2K1	Vemurafenib	G128V	NS	malignant_melanoma
MAP2K1	Vemurafenib	P124L	NS	malignant_melanoma
MAP2K1	Vemurafenib	Q56P	skin	malignant_melanoma
MAP2K1	Vemurafenib	V60E	NS	malignant_melanoma
MAP2K2	Dabrafenib	C125S	skin	malignant_melanoma
MAP2K2	Dabrafenib	E207K	skin	malignant_melanoma
MAP2K2	Dabrafenib	L46F	NS	malignant_melanoma
MAP2K2	Dabrafenib	N126D	NS	malignant_melanoma
MAP2K2	Dabrafenib	Q60P	skin	malignant_melanoma
MAP2K2	PD0325901	V215E	large_intestine	carcinoma
MAP2K2	Vemurafenib	C125S	NS	malignant_melanoma
MAP2K2	Vemurafenib	F57C	skin	malignant_melanoma
MAP2K2	Vemurafenib	V35M	NS	malignant_melanoma
MET	Capmatinib	D1246N	lung	carcinoma
MET	Capmatinib	Y1248H	lung	carcinoma
MET	Crizotinib	D1246H	lung	carcinoma
MET	Crizotinib	D1246N	lung	carcinoma
MET	Crizotinib	G1181R	lung	carcinoma
MET	Crizotinib	Y1248C	lung	carcinoma
MET	Crizotinib	Y1248H	lung	carcinoma
MET	Crizotinib	Y1248S	lung	carcinoma
MET	Savolitinib	D1246V	lung	carcinoma
MTOR	Everolimus	F2108L	thyroid	carcinoma
MTOR	Rapamycin	F2108L	breast	carcinoma
NRAS	Dabrafenib	G12D	skin	malignant_melanoma
NRAS	Dabrafenib	Q61K	NS	malignant_melanoma
NRAS	Dabrafenib	Q61K	skin	malignant_melanoma
NRAS	Dabrafenib	Q61R	NS	malignant_melanoma
NRAS	Pembrolizumab	Q61R	NS	malignant_melanoma
NRAS	Vemurafenib	Q61H	NS	malignant_melanoma
NRAS	Vemurafenib	Q61K	NS	malignant_melanoma
NRAS	Vemurafenib	Q61K	skin	malignant_melanoma
NRAS	Vemurafenib	Q61R	NS	malignant_melanoma
NRAS	Vemurafenib	Q61R	skin	malignant_melanoma
PDGFRA	Imatinib	D842V	soft_tissue	gastrointestinal_stromal_tumour
PDGFRA	Sunitinib	D842V	soft_tissue	gastrointestinal_stromal_tumour
PIK3CA	Vemurafenib	E545K	skin	malignant_melanoma
PTEN	Vemurafenib	R159S	skin	malignant_melanoma
SMO	GDC	D473H	central_nervous_system	primitive_neuroectodermal_tumour-medulloblastoma
SMO	Vismodegib	A459V	skin	carcinoma
SMO	Vismodegib	C469Y	skin	carcinoma
SMO	Vismodegib	D473G	skin	carcinoma
SMO	Vismodegib	D473H	skin	carcinoma
SMO	Vismodegib	D473N	skin	carcinoma
SMO	Vismodegib	D473Y	skin	carcinoma
SMO	Vismodegib	F460L	skin	carcinoma
SMO	Vismodegib	G497W	skin	carcinoma
SMO	Vismodegib	H231R	skin	carcinoma
SMO	Vismodegib	Q477E	skin	carcinoma
SMO	Vismodegib	S533N	skin	carcinoma
SMO	Vismodegib	T241M	skin	carcinoma
SMO	Vismodegib	V321A	skin	carcinoma
SMO	Vismodegib	V321M	skin	carcinoma
SMO	Vismodegib	W281C	skin	carcinoma
SMO	Vismodegib	W281L	skin	carcinoma
SMO	Vismodegib	W535L	skin	carcinoma
SMO	Vismodegib	W535R	skin	carcinoma

## Sheet: Mutations
Mutation	Gene
A397P	ABL1
A399T	ABL1
A433T	ABL1
D276A	ABL1
D276G	ABL1
D276N	ABL1
D325G	ABL1
D444Y	ABL1
D482V	ABL1
E255K	ABL1
E255V	ABL1
E275K	ABL1
E279A	ABL1
E279K	ABL1
E279Y	ABL1
E282G	ABL1
E282K	ABL1
E292V	ABL1
E352D	ABL1
E352G	ABL1
E355A	ABL1
E355G	ABL1
E450A	ABL1
E450G	ABL1
E450K	ABL1
E453A	ABL1
E453D	ABL1
E453G	ABL1
E453K	ABL1
E453L	ABL1
E459G	ABL1
E459K	ABL1
E459Q	ABL1
E494G	ABL1
F311I	ABL1
F311L	ABL1
F317C	ABL1
F317I	ABL1
F317L	ABL1
F317R	ABL1
F317V	ABL1
F359A	ABL1
F359C	ABL1
F359I	ABL1
F359V	ABL1
F382L	ABL1
F486S	ABL1
G250E	ABL1
G251D	ABL1
G251E	ABL1
G398R	ABL1
H396P	ABL1
H396R	ABL1
I418V	ABL1
K378R	ABL1
K419E	ABL1
L248R	ABL1
L248V	ABL1
L273M	ABL1
L298V	ABL1
L324Q	ABL1
L340L	ABL1
L364I	ABL1
L384M	ABL1
L387F	ABL1
L387M	ABL1
M244V	ABL1
M343T	ABL1
M351K	ABL1
M351T	ABL1
M388L	ABL1
N368S	ABL1
N374Y	ABL1
P310S	ABL1
P480L	ABL1
Q252E	ABL1
Q252H	ABL1
Q252K	ABL1
Q252M	ABL1
Q252R	ABL1
R220H	ABL1
R328M	ABL1
S417Y	ABL1
S438C	ABL1
T212R	ABL1
T277A	ABL1
T315A	ABL1
T315I	ABL1
T315N	ABL1
T315V	ABL1
T495R	ABL1
V256L	ABL1
V268A	ABL1
V289A	ABL1
V289F	ABL1
V299L	ABL1
V338F	ABL1
V379I	ABL1
Y253F	ABL1
Y253H	ABL1
Y320C	ABL1
Y353H	ABL1
C1156Y	ALK
D1203N	ALK
F1174C	ALK
F1174L	ALK
F1174V	ALK
G1123S	ALK
G1202R	ALK
G1269A	ALK
I1171N	ALK
I1171S	ALK
I1171T	ALK
L1196M	ALK
S1206Y	ALK
V1180L	ALK
F877L	AR
T878A	AR
T878S	AR
V716M	AR
L505H	BRAF
V600E	BRAF
C481F	BTK
C481R	BTK
C481S	BTK
C481Y	BTK
T316A	BTK
S33C	CTNNB1
C797G	EGFR
C797S	EGFR
D761Y	EGFR
G796D	EGFR
G796R	EGFR
G796S	EGFR
L718Q	EGFR
L747P	EGFR
L792F	EGFR
L792H	EGFR
T790M	EGFR
D538G	ESR1
L536H	ESR1
L536Q	ESR1
Y537C	ESR1
Y537N	ESR1
Y537S	ESR1
D835F	FLT3
D835H	FLT3
D835V	FLT3
D835Y	FLT3
F691L	FLT3
A829P	KIT
C809G	KIT
D716N	KIT
D816A	KIT
D816E	KIT
D816G	KIT
D816H	KIT
D820A	KIT
D820E	KIT
D820G	KIT
D820V	KIT
D820Y	KIT
K642E	KIT
N655T	KIT
N680K	KIT
N822K	KIT
N822Y	KIT
S709F	KIT
S821F	KIT
T670E	KIT
T670I	KIT
V654A	KIT
Y578C	KIT
Y823D	KIT
C121S	MAP2K1
E203K	MAP2K1
F129L	MAP2K1
G128D	MAP2K1
G128V	MAP2K1
K57E	MAP2K1
L115P	MAP2K1
P124L	MAP2K1
P124S	MAP2K1
Q56P	MAP2K1
V60E	MAP2K1
C125S	MAP2K2
E207K	MAP2K2
F57C	MAP2K2
L46F	MAP2K2
N126D	MAP2K2
Q60P	MAP2K2
V215E	MAP2K2
V35M	MAP2K2
D1246H	MET
D1246N	MET
D1246V	MET
G1181R	MET
Y1248C	MET
Y1248H	MET
Y1248S	MET
F2108L	MTOR
G12D	NRAS
Q61H	NRAS
Q61K	NRAS
Q61R	NRAS
D842V	PDGFRA
E545K	PIK3CA
R159S	PTEN
A459V	SMO
C469Y	SMO
D473G	SMO
D473H	SMO
D473N	SMO
D473Y	SMO
F460L	SMO
G497W	SMO
H231R	SMO
Q477E	SMO
S533N	SMO
T241M	SMO
V321A	SMO
V321M	SMO
W281C	SMO
W281L	SMO
W535L	SMO
W535R	SMO

## Sheet: Genes
Gene	# of resistance mutations in COSMIC
ABL1	102
KIT	24
SMO	18
ALK	14
EGFR	11
MAP2K1	11
MAP2K2	8
MET	7
ESR1	6
BTK	5
FLT3	5
AR	4
NRAS	4
BRAF	2
CTNNB1	1
MTOR	1
PDGFRA	1
PIK3CA	1
PTEN	1

## Sheet: Tissues
Tissue
breast
central_nervous_system
haematopoietic_and_lymphoid_tissue
large_intestine
lung
prostate
skin
soft_tissue
thyroid

## Sheet: Histology
Histology
carcinoma
gastrointestinal_stromal_tumour
haematopoietic_neoplasm
inflammatory_myofibroblastic_tumour
lymphoid_neoplasm
malignant_melanoma
primitive_neuroectodermal_tumour-medulloblastoma

## Sheet: Drugs
Drug
Abiraterone
Afatinib
Alectinib
Androgen
Bosutinib
Capmatinib
Ceritinib
Crizotinib
Dabrafenib
Dasatinib
Endocrine therapy
Enzalutamide
Erlotinib
Everolimus
Flutamide
GDC
Gefitinib
HM61713
Ibrutinib
Imatinib
Ketoconazole
LHRH
Nilotinib
Osimertinib
PD0325901
Pembrolizumab
Quizartinib
Rapamycin
Savolitinib
Selumetinib
Sorafenib
Sunitinib
Tyrosine kinase inhibitor - NS
Vemurafenib
Vismodegib
XL647

## Sheet: Recurrence
Gene	Mutation	# of occurrences (derived from COSMIC)
EGFR	T790M	487
ABL1	T315I	222
ABL1	G250E	114
KIT	V654A	107
ABL1	M351T	91
ABL1	Y253H	91
ABL1	E255K	89
ABL1	M244V	78
ABL1	F317L	70
PDGFRA	D842V	69
ABL1	F359V	64
ESR1	D538G	35
BTK	C481S	33
KIT	N822K	33
ABL1	E355G	32
ABL1	V299L	32
KIT	Y823D	32
ABL1	H396R	31
ABL1	E255V	27
ABL1	Q252H	27
ABL1	E459K	22
ESR1	Y537S	22
KIT	T670I	19
ABL1	F359C	18
ABL1	Y253F	18
AR	T878A	17
NRAS	Q61K	17
ABL1	L248V	15
KIT	D816H	13
KIT	D820Y	13
KIT	D820G	12
FLT3	D835Y	11
ABL1	D276G	10
ABL1	F359I	10
ABL1	F486S	10
ABL1	L387M	10
ESR1	Y537N	10
SMO	W535L	10
EGFR	C797S	9
KIT	D820E	9
KIT	C809G	8
ABL1	F311I	7
ALK	G1269A	7
ESR1	Y537C	7
KIT	A829P	7
KIT	N822Y	7
NRAS	Q61R	7
SMO	D473G	7
ABL1	L298V	6
ABL1	L384M	6
ABL1	V379I	6
ALK	G1202R	6
FLT3	D835H	6
MET	D1246N	6
ABL1	E459G	5
ABL1	F311L	5
ABL1	Y353H	5
ALK	L1196M	5
FLT3	F691L	5
MAP2K2	C125S	5
MET	Y1248H	5
ABL1	H396P	4
ABL1	L273M	4
ABL1	L364I	4
ABL1	S417Y	4
BTK	C481R	4
KIT	D820A	4
ABL1	A397P	3
ABL1	E355A	3
ABL1	E450G	3
ABL1	E453K	3
ABL1	M388L	3
ABL1	T315A	3
ABL1	V289F	3
BTK	C481F	3
BTK	C481Y	3
FLT3	D835V	3
KIT	K642E	3
KIT	T670E	3
MAP2K1	P124L	3
SMO	A459V	3
SMO	D473H	3
SMO	G497W	3
SMO	V321M	3
ABL1	A399T	2
ABL1	A433T	2
ABL1	E279K	2
ABL1	E282G	2
ABL1	E292V	2
ABL1	E450A	2
ABL1	F317V	2
ABL1	F382L	2
ABL1	I418V	2
ABL1	L387F	2
ABL1	P480L	2
ABL1	S438C	2
ABL1	T277A	2
ALK	C1156Y	2
ALK	F1174V	2
ALK	I1171N	2
ALK	I1171S	2
ALK	S1206Y	2
AR	T878S	2
AR	V716M	2
BTK	T316A	2
FLT3	D835F	2
KIT	D816E	2
KIT	D816G	2
KIT	Y578C	2
MAP2K2	F57C	2
MTOR	F2108L	2
NRAS	G12D	2
SMO	H231R	2
SMO	W281C	2
ABL1	D276A	1
ABL1	D276N	1
ABL1	D325G	1
ABL1	D444Y	1
ABL1	D482V	1
ABL1	E275K	1
ABL1	E279A	1
ABL1	E279Y	1
ABL1	E282K	1
ABL1	E352D	1
ABL1	E352G	1
ABL1	E450K	1
ABL1	E453A	1
ABL1	E453D	1
ABL1	E453G	1
ABL1	E453L	1
ABL1	E459Q	1
ABL1	E494G	1
ABL1	F317C	1
ABL1	F317I	1
ABL1	F317R	1
ABL1	F359A	1
ABL1	G251D	1
ABL1	G251E	1
ABL1	G398R	1
ABL1	K378R	1
ABL1	K419E	1
ABL1	L248R	1
ABL1	L324Q	1
ABL1	L340L	1
ABL1	M343T	1
ABL1	M351K	1
ABL1	N368S	1
ABL1	N374Y	1
ABL1	P310S	1
ABL1	Q252E	1
ABL1	Q252K	1
ABL1	Q252M	1
ABL1	Q252R	1
ABL1	R220H	1
ABL1	R328M	1
ABL1	T212R	1
ABL1	T315N	1
ABL1	T315V	1
ABL1	T495R	1
ABL1	V256L	1
ABL1	V268A	1
ABL1	V289A	1
ABL1	V338F	1
ABL1	Y320C	1
ALK	D1203N	1
ALK	F1174C	1
ALK	F1174L	1
ALK	G1123S	1
ALK	I1171T	1
ALK	V1180L	1
AR	F877L	1
BRAF	L505H	1
BRAF	V600E	1
CTNNB1	S33C	1
EGFR	C797G	1
EGFR	D761Y	1
EGFR	G796D	1
EGFR	G796R	1
EGFR	G796S	1
EGFR	L718Q	1
EGFR	L747P	1
EGFR	L792F	1
EGFR	L792H	1
ESR1	L536H	1
ESR1	L536Q	1
KIT	D716N	1
KIT	D816A	1
KIT	D820V	1
KIT	N655T	1
KIT	N680K	1
KIT	S709F	1
KIT	S821F	1
MAP2K1	C121S	1
MAP2K1	E203K	1
MAP2K1	F129L	1
MAP2K1	G128D	1
MAP2K1	G128V	1
MAP2K1	K57E	1
MAP2K1	L115P	1
MAP2K1	P124S	1
MAP2K1	Q56P	1
MAP2K1	V60E	1
MAP2K2	E207K	1
MAP2K2	L46F	1
MAP2K2	N126D	1
MAP2K2	Q60P	1
MAP2K2	V215E	1
MAP2K2	V35M	1
MET	D1246H	1
MET	D1246V	1
MET	G1181R	1
MET	Y1248C	1
MET	Y1248S	1
NRAS	Q61H	1
PIK3CA	E545K	1
PTEN	R159S	1
SMO	C469Y	1
SMO	D473N	1
SMO	D473Y	1
SMO	F460L	1
SMO	Q477E	1
SMO	S533N	1
SMO	T241M	1
SMO	V321A	1
SMO	W281L	1
SMO	W535R	1
