# Supplementary material for: The Immunogenic Potential of Recurrent Cancer Drug Resistance Mutations: An In Silico Study
Source: Front Immunol. 2020 Oct 8;11:524968. doi: 10.3389/fimmu.2020.524968 (PMC7578429; doi:10.3389/fimmu.2020.524968)
Supplement: Supplementary file 7 [file Table_6.xlsx]

## Sheet: Passengers-HLA-A-B-only
Gene	Mutation	PMHBR
ZDHHC8	P362S	1.47945
PRKAA2	R442K	1.43818
DKK4	R203Q	10.7509
ZNRF2	R184Q	2.66535
DOCK5	A1194T	1.4192
SLC37A3	S32L	0.73783
ZBTB11	R70Q	2.59902
FYN	R241C	13.9497
NCSTN	V354M	0.44588
ARHGAP36	R483W	1.25095
TNR	V754I	0.73403
SH2B3	V465I	1.59402
BTG4	R221I	2.2985
RGPD4	L941F	0.55557
PIGK	A184T	1.00831
DCAF8L1	R187C	2.54415
SAG	G5R	3.62319
TGM7	S48N	3.41858
FMN1	T517M	1.62427
KCNQ4	G592R	6.12627
LRRC43	E363K	1.10243
HIST1H1B	K150R	1.97396
TRPM4	A480V	1.41433
LCE2D	R79H	2.21697
NUP188	H960N	5.00462
FAM47A	G383V	1.48929
OR2M2	K338E	0.64623
DOCK7	P515L	0.53016
OPRK1	M90I	0.98986
CDH5	T455I	1.71033
POLQ	D890N	0.87236
ST8SIA2	E27D	2.77464
HIST1H2BC	E72Q	0.53414
ANKK1	M231I	0.45389
CACNA1S	H198Y	0.64351
MYH1	T1793M	1.22452
TRIM32	K641N	1.1707
SAMHD1	V133I	1.29687
SEZ6L	P70L	1.13095
JARID2	R1221C	9.03828
OR51A2	S244L	2.31445
STK24	S317F	3.39388
TENM1	D977Y	0.92561
FAM71A	R412Q	9.07583
MAMDC2	R371W	1.36203
PCDHB5	A514V	1.22282
SPANXD	V14I	5.04488
WDR43	R188Q	0.71626
PHTF1	F492L	0.64613
SCN3B	S47F	2.92974
ABCC2	R260W	2.94964
HAND2	E170K	1.25871
AQP5	G30D	1.09825
CER1	D99N	4.23761
TULP4	V1350I	0.42805
SLC25A52	A134V	0.89547
CT47B1	E279K	10.1203
ATG4C	L211V	0.79819
FAM24B-CUZD1	K407N	0.85607
MTMR4	R1041Q	2.00654
LY6K	R26Q	11.4571
KIF7	L1142M	2.05069
RNASEH2A	V133M	0.80824
MYH7	R1689C	2.71947
KRT5	M392I	0.60005
CAMK2B	A558V	2.45781
EFHC2	K702N	2.44468
HIST1H2AA	R78H	0.89252
CCNY	A219V	1.46499
KCNV1	R210H	0.48711
SLC13A1	V44A	0.87294
TENM2	D642N	18.8445
SMC3	R661W	1.71393
TRIP6	R298H	0.64357
SERPINB3	M212I	0.48021
FSIP2	E6147K	0.64274
WHAMM	A731V	1.01369
TRPV3	R462H	1.95526
UPF1	R1031H	1.70435
LRP1B	G2081E	1.51183
ZNF385D	K106N	2.47065
OR51M1	M129I	0.73817
NIN	L231V	0.48707
TRPM8	R4W	2.14577
CHRM2	G254D	5.79386
EN1	L368M	2.01647
LALBA	P15S	0.32043
STAP2	V229M	0.51818
UCP1	R153C	1.85661
CDX4	P79L	0.85236
SNX4	A403T	0.69923
MUC16	E9881K	2.41621
FLNC	R89H	0.23975
SVEP1	A668T	2.27688
FBXO27	V278M	0.70323
AP3D1	A531T	1.43118
SNRNP200	A813S	1.77232
WWC3	S479L	0.68928
HMCN1	R5493T	2.68944
HNRNPA1	Y290D	8.1383
NINL	R1366C	1.59692
FAM13C	S156L	0.99869
CCDC62	T603M	1.0369
FOXD4L5	R349C	8.20181
BLZF1	P332Q	3.17851
SPHKAP	D457N	10.3212
SIGLEC10	P72L	2.29974
CUBN	A1737S	1.55431
STARD13	Q726H	1.05154
ATL1	S59L	1.173
CAT	A520V	0.86876
NOL10	S686L	4.75848
TMC6	E414K	0.43232
NEFM	D244N	0.64202
ASAH2	G388R	3.68126
ITGAD	E54K	0.86959
METTL2A	S145L	2.97076
PDZD2	G2543E	4.44204
RBBP8NL	G401E	3.31593
PELI2	R229Q	3.90422
IRF8	R361H	1.19457
SGCZ	I41M	0.63174
TDRD5	E206K	2.9665
TSFM	S6L	2.92531
F9	V257I	1.74882
ADAMTS9	E581D	3.35759
KCNQ2	R153Q	4.22404
TRIOBP	R727W	3.75464
CXorf66	T345M	2.29179
SOX3	A55T	2.94988
FASTKD2	M657I	0.63273
NR1H2	A23T	2.66952
WNT10B	S305L	0.56814
RPL15	I142M	1.10352
SCN3A	F1214L	1.52813
COLQ	R262H	16.2194
MUC16	E4868K	1.20396
FBP1	R141I	0.78901
CD1C	L294F	0.79049
SLC24A3	T479M	0.75148
FGF3	T140M	1.06642
PABPC3	D225N	0.74268
AREG	S64F	0.42257
PRKDC	A328V	1.33487
MMAA	P43L	1.40516
ZNF626	I305M	1.60523
RXFP2	G549E	0.32793
ARMC4	R440C	13.3021
CATSPER1	G170D	4.97321
ST14	A123T	0.85247
NLRP8	E361K	0.65332
FAM208B	S724F	2.71224
USH2A	R2354C	1.99325
LRRC4C	D483N	2.54743
CNBD1	V269G	2.68109
FAT4	R4142K	0.80846
TRMT10C	M356I	1.06588
NDUFB3	F67L	0.53921
CNTNAP3	Q720E	7.25824
USP54	S700F	1.07163
ZDHHC18	R174W	0.38669
BACH1	D503N	22.9577
SYK	E362K	1.5613
CCDC158	P52S	0.98015
OGDHL	K564N	2.35418
NUP85	A367T	2.24633
DPYSL5	E25K	3.8158
PPP1R10	R173Q	0.85246
L3MBTL4	R516W	1.1518
VN1R2	P309S	3.64211
TTN	E7771K	1.84297
ZNF485	R108Q	0.38887
PEG3	M626I	1.41805
ANKRD30B	D576E	9.53459
COL22A1	P847S	1.88042
DCST2	R114C	9.6827
HVCN1	Q56E	5.52427
SYNE1	V4189M	0.14773
IRX6	P126L	0.37161
SPATA31E1	R329W	2.29667
UBA3	L63V	1.27301
ASCL1	K153N	0.70884
ZNF708	H302Y	0.65611
SLC35G3	A190T	0.6535
IQGAP3	P644S	2.23828
SOGA3	S49L	1.10615
TAS2R42	S73L	0.25706
MYH6	Q1006H	1.56931
AFAP1	G415D	1.94713
MCTP2	G414D	0.68789
HIVEP2	R1603Q	1.10569
IFIT2	N67H	3.1926
CNKSR2	V279L	2.90691
ERBB4	E452K	0.60373
CNTN3	S851L	2.00895
OIT3	H384Y	0.54408
PRAMEF7	D362N	2.56341
WNK3	R1109Q	0.83837
LNPEP	S883Y	0.48464
ATP2B3	E149K	6.04693
FREM1	V12M	1.5005
ZCCHC2	T1173M	4.23719
FBXL17	R548H	1.71215
CDH19	D691N	1.04849
NIPAL3	F91L	0.89616
BCAS3	R444C	7.15162
TRPV5	D548N	0.54167
LACC1	L387F	2.68803
CHRNB3	R355C	4.69157
CYP2A6	A153V	0.79582
NUGGC	E769D	0.90589
STXBP5L	G1091R	0.75846
RYR3	E3254K	0.63961
LRP1	V3694M	1.24526
PSG7	E218K	0.62056
SCN8A	A1961V	5.2233
CDC42BPG	R853C	2.09535
SLFN12	E13K	0.9105
AKAP17A	R124H	0.90007
ZNF28	S167Y	1.58505
ZNF442	P247R	0.45008
PCDHB5	S374F	4.1285
MMS22L	F891L	0.42106
ABCC6	P895S	1.64885
FERD3L	A2V	8.85695
ANK3	G107R	2.17241
CCDC83	R117L	1.32094
JTB	E37Q	1.77266
SMPD1	V301I	0.31272
S1PR1	G347S	0.16204
FAM155A	S299F	1.59788
DNAJC22	R167H	0.65785
NOP58	A511T	1.79853
NLRP14	R657H	3.09539
CARD6	D515N	6.34129
ABRA	D312N	1.2999
OTOR	D54N	1.60753
ODF4	P163S	0.87748
THSD4	R643H	1.44222
INSL3	E54K	5.22865
WBP1	R117C	3.69181
OR2B6	S264L	1.30887
MPP4	R384C	6.17229
FCRL3	V376M	0.60343
NWD1	G890D	0.82464
ZNF28	R374C	5.17018
CFHR3	A123V	0.89599
ZMYM4	R600H	0.80551
SLC22A9	A148T	0.89391
TRIM22	R200K	1.94729
ZNF616	K438R	3.43869
FOCAD	A1572T	2.65182
FGF12	P61L	5.1621
SPTA1	E2349K	2.72924
ZNF646	D42N	0.79569
SAA1	E27K	0.19553
USP17L2	A175V	2.23254
WDR27	V361I	1.72223
DDX60	R737W	0.5382
TTLL8	R487H	1.76475
CPAMD8	R1580Q	6.9239
TMEM168	T497M	1.00595
CHRM3	S196F	1.50495
GABRA1	D359N	0.10757
FUNDC2	S167L	1.07678
SPEG	D1599N	1.26163
MYOM2	A1462V	0.79275
FLT1	I532M	1.11477
ATG4D	V316M	0.90103
ZNF546	Q738E	1.2493
POLE	V2152M	1.28743
CDH10	F6L	2.20407
ITGB8	D671N	1.57314
MRPL9	R247I	1.27998
FMO1	R502Q	3.21965
SERINC1	R92H	1.27202
CYP2J2	E298K	1.82292
DUSP22	G155R	4.6351
ESX1	S280P	0.95032
IRAK3	E197D	3.01791
ELOVL2	V214M	0.65704
DLL1	R598H	0.63211
ARMS2	M65I	1.34505
EPHA7	S951F	0.88137
LAIR1	G228R	0.6467
VANGL2	R240C	2.83809
CHST12	E205K	3.10235
NFE2L3	R524K	2.29287
OR11H6	S212F	0.85445
FBP2	K208N	1.15583
PPEF2	K306N	2.47012
TTLL4	R468H	1.62937
MLH3	S490Y	1.45195
KCNT2	S577L	0.51698
MET	I565M	0.99444
WDR49	R262Q	0.5573
ZCWPW2	W30C	7.18424
ZBTB3	A254T	1.40433
ZNF174	L289I	0.99157
TESPA1	S394Y	2.33079
IQCF3	R74Q	2.05622
PDZD2	E2209K	1.48288
CCDC13	E659Q	0.80357
EHMT1	P709S	3.98548
DNAJC3	G495R	0.31822
MRPS27	R27I	0.27925
NPTN	A230T	1.24782
ZNFX1	R516M	0.44145
FMN2	P447Q	6.8001
COL18A1	D478N	0.97947
RP1	R1838C	11.0747
SLITRK3	A929D	2.33322
TCP11L2	G422D	0.33416
BTNL8	A36T	1.11475
CEP57L1	R68C	1.19479
SLC1A2	E376Q	5.20253
TTN	H2936Y	1.31779
MYO16	S1085L	0.68772
KIF18A	R831W	2.49012
SLITRK6	S123Y	0.78502
ARAP2	S243F	0.39368
MUC16	G13919W	0.73331
ZNF256	K610N	1.57067
OR5H14	R122H	0.27611
MAP3K4	A1183V	3.28321
DCAF8L2	A529V	2.33735
MC3R	V177M	3.95176
OR4N2	I126M	0.22952
ADRB3	S78L	1.16789
RBP3	R462H	0.44244
AKT3	R478Q	20.5538
MAGEB2	R3H	1.38663
CHGB	P300S	12.7674
IGHV2-26	S49N	1.32982
CPA2	E104K	2.40057
FDCSP	P57L	0.31398
OR10J3	A243T	3.8611
PCDHA8	P153S	0.54971
FGD2	E47K	14.3534
LAMC3	Q781H	11.0076
PCLO	P4493S	0.63945
CCDC151	A220V	1.73965
OR2L8	Q99H	1.43994
COL6A5	P135S	0.56693
ZNF234	R470Q	2.10889
ACAN	P1471S	3.53285
ZNF71	R206C	4.63084
ZNF681	E615D	1.10395
TLN1	R891W	0.20159
RGPD3	S1138F	1.39303
ZIM2	S292Y	0.54963
NCAM2	S515F	0.55945
PCDHGA5	M317I	1.42199
ARHGEF37	G546S	3.74974
ZP1	S168C	7.71825
COL22A1	G1515S	4.26238
BPIFA2	D161N	3.96412
LRP1B	D1614N	1.84819
DSEL	P1158S	1.35273
ZNF276	R465W	4.15784
KY	G627R	7.75425
MRPL9	E143D	0.66168
NYNRIN	R253K	3.91174
DUSP12	S232C	4.38437
RASSF9	R272Q	1.03752
CYP8B1	L139R	2.77663
RAB3IP	R160C	3.14198
PKDREJ	D489N	2.72148
EML6	R1783Q	0.64715
RPTN	E126K	17.7817
DMD	K2204N	4.50558
WDR49	E5D	3.55602
CCDC158	P52L	0.69275
OR2T4	S296Y	0.30961
NEU2	A207V	2.56295
TRBV20-1	R38S	3.97269
SNRPE	R42W	1.55842
SULT2B1	R230C	3.6675
PCDHGC3	R183C	4.75955
SYNE1	S1250Y	2.66791
CCDC158	R478H	0.74578
CALCR	A467V	0.59945
SPAG16	R282H	5.63676
HECW2	D353N	15.9055
OR10H2	V75M	0.16467
MGAT5	R37Q	3.10917
CCNB3	E1010K	0.04361
NBPF4	N548K	0.67666
COL4A5	G21E	1.15382
LCN1	R129Q	1.83661
OR4N5	Q100E	0.8639
OR10G8	A9V	1.52337
DSCAM	R742Q	0.72771
SLITRK3	E912K	0.97534
ZNF70	D116N	17.4544
ANKRD30B	S493Y	0.3978
COQ7	R35C	2.98237
STT3B	R742C	4.90223
ATP10B	R850Q	1.35645
RGL2	R212Q	4.93924
HYDIN	E1509K	1.1549
NCSTN	V75I	1.74664
KRTAP27-1	E96K	2.9275
MRPL36	A63V	0.18064
CHRM2	E382K	6.30154
MUC16	R8110K	1.85845
LCE3E	S2F	30.5497
ARSD	T412M	0.44964
FMO3	G240E	0.63364
TTC8	A439V	4.8288
KIAA1109	P3043T	0.51082
SPATA31E1	E998K	0.68807
FHAD1	R754C	5.52113
RASGRF2	R481C	3.14658
SDC1	R230W	4.72671
FAM83B	S249L	0.8247
DUSP27	D1134N	1.64
PCDH15	G169E	1.8801
TPR	K1007N	1.47282
OR56A4	S240F	4.24659
ZNF560	G764E	2.24977
OTOP2	V388M	0.98466
SYNE1	V3347I	3.34122
MRPL39	K83T	1.77464
ERCC1	V126I	0.71619
ARHGEF5	P1064L	0.65957
GRIN2B	R439C	14.9964
DSC2	G193R	0.67476
AHSA1	R336C	2.66603
ARHGAP25	F470L	1.28505
LRFN5	N339K	0.74366
OR1L3	M296I	2.43965
TCHP	R195Q	0.88533
OR4A15	H133Y	0.48038
CNGB3	H768Y	0.49136
PCED1B	M374I	1.32123
ZNF644	K962N	4.14727
ALPK2	E1367K	2.4824
IL37	E148G	1.49491
PAPPA2	L481I	0.61511
CCDC63	S243C	3.65846
UBL7	S214F	0.16529
TEX11	E761K	0.87178
IBSP	A14V	1.86684
MMP16	F405L	0.3768
ANK3	R3719H	1.57641
SCN10A	E568K	6.27734
PAGE5	P42T	2.31239
GRM2	R411W	0.35283
ZNF808	H589Y	0.7887
ADH1A	V74M	0.97909
ZNF84	H561D	5.61014
ART1	R267Q	0.29483
PABPC5	P53L	1.45524
KRT7	R187H	2.46874
AIRE	C434Y	1.64638
FBXL13	E249Q	7.76028
SORCS2	R631C	3.79683
CYP4Z1	G85R	0.82522
ANK2	A178V	1.55786
GRAMD1B	G73S	4.14919
KRT3	D340N	2.66587
HSPA1L	K79T	2.12729
FAM161A	I472M	3.18793
PROS1	D163N	6.27796
EPHA3	S906I	0.5273
TIGD4	S309L	2.57163
SLC9C1	E1139K	6.09352
TTF1	K386N	6.66846
HOXA1	P297L	1.05624
TKTL2	A466T	0.57859
FLG2	E443K	3.37391
ACADM	F48C	5.51281
ZMAT1	K239N	2.71151
ZNF521	V1061I	1.81031
MEP1B	K396N	0.70155
CARTPT	R68C	2.44394
NLRP5	S898F	0.43679
KIR3DL1	H72Y	0.39609
SLC8A3	M292I	2.70042
ARHGEF12	R594Q	1.84119
TAAR2	D257N	8.68759
ZNF677	H281Y	1.19525
DDX60	R737Q	0.70523
CHD7	K1536R	4.51103
ATP2A3	A303V	1.7168
HECW2	T651M	2.46496
ZFP42	I296F	1.53382
C17orf75	L225F	0.8448
COPG1	L542I	1.03054
RAB11FIP2	R129Q	2.46572
FDPS	P346A	0.58741
C6orf118	A329V	1.12677
IGHV4-28	K95N	0.83275
RSPO2	Q57H	6.23241
HLA-DRA	T118I	0.25619
RNF17	E1412K	0.36963
DARS2	R550C	1.87932
APOBEC3C	R45H	1.72645
CD163	S692L	7.38818
FLG	G491E	4.98546
DLGAP4	E186K	13.081
TEX15	S2553F	1.41952
IFNL1	E111K	1.94634
SMR3B	P73S	4.64927
EYS	G85E	1.52817
LPCAT1	D458N	0.6031
PCLO	F4094Y	1.06103
ABCC6	A90T	0.98432
ABCC11	A1088E	1.3798
RALGAPA1	R922L	0.83612
CPLX4	M5I	2.40431
ZNRF3	S441F	0.33046
ASPRV1	V102I	1.10901
ZNF148	L155F	0.70671
OR8K3	S116L	0.60124
MKI67	Q1334H	3.79446
MTF1	S38F	0.50432
KLRD1	E41K	1.1015
GAS2L1	R83Q	0.88787
IL1RAPL1	A117T	2.4138
FRZB	A65T	0.92084
ZNF536	E312K	1.61671
PEG3	D1361N	6.99614
MYOM1	A1670V	0.97011
DPPA4	E304K	8.44193
CRYBA4	D167N	6.42183
TAAR2	G316D	0.82258
OR6C70	S70L	1.62688
HRASLS5	R246Q	2.0951
LGSN	G385E	0.44896
FMO4	S333Y	0.81968
NWD1	E944D	2.76091
DRD1	A27T	3.01156
HOXB7	R160C	1.60016
F11	E305K	0.68177
AP4B1	S466L	0.63606
TRIM49	E369K	3.18332
SIPA1L1	T892A	0.86433
NHS	P1108L	0.93702
GLRA4	R353Q	6.55302
PHF8	R102C	9.20108
KRT34	R205H	1.24011
FLG	A1946V	2.87174
SIDT2	R150H	0.96559
SEZ6L	S121L	1.84534
PPP4R1	R737I	0.7437
P2RX3	D248N	4.80263
FAM135B	P563L	1.39052
IL17RD	V478I	0.71975
ADCY9	L988F	2.01405
DCHS1	R2672Q	1.55872
LURAP1L	R116C	3.60259
PRB3	G160E	8.0122
SERPINB9	G288E	1.49168
GABRB2	R470C	3.84161
TECTA	A137T	0.4965
USP29	P307S	1.48593
MUC17	R2342C	1.87534
DNAH10	R4344Q	3.2481
DSG4	E202K	0.37163
SYNE2	R1222W	0.70366
CST2	E124K	0.65927
TENM3	S355F	1.4021
OR2T6	E3K	9.13696
CACNA1H	A2178T	1.92059
RYR3	E2776K	2.79463
IMPG1	A425E	3.44357
PLXNA4	R1381H	1.8936
LETM2	R275C	0.97876
NPPA	D103N	2.43239
NADK2	R392H	1.78102
ATP6V1B1	R331W	0.63512
RIN3	S872Y	0.44062
FUT5	A327T	0.95217
OR10R2	E42K	1.07711
PAPPA2	R784Q	19.5194
TRPM8	R4Q	2.2381
GDPD1	R122T	4.89357
KIAA1324L	S1026F	2.87419
DSG1	R86H	2.56723
DNAH2	R731H	2.17498
CLCNKB	A146T	1.87779
ZNF577	R65Q	1.08566
DCAF12L1	V207I	1.7542
MYCT1	R2Q	4.47033
BPIFB4	R240W	0.32673
DSEL	R773M	0.61702
SLITRK6	G568C	5.66033
C4B	R1060W	0.98214
IGLV2-11	S111L	1.13237
AMZ1	V129I	1.4319
ZNF366	R56Q	1.16785
NIPAL1	M124I	3.01024
ATP8A2	K305N	2.42419
GIMAP6	E3K	1.74081
POTED	E172K	5.5049
HCN1	A692D	1.94511
AKAP6	E1218Q	1.45566
OSMR	E102D	3.20863
KLHL10	S252N	5.12298
STAB2	G1956E	13.1501
LRIT2	E82K	0.50259
PRB1	G109R	14.6674
USP31	D383N	4.80556
SERPINB4	G109R	0.52447
NTRK1	N440S	2.01656
KRT6A	G97R	0.99919
EPS8L3	S2L	1.56782
SIN3B	R289C	8.30037
MKI67	T2332M	1.32018
LRFN5	P316H	1.81913
MYO7A	R430H	3.63249
CLEC18B	R165Q	3.86165
ADAMTS4	R664C	6.95291
RHAG	G178W	0.77869
PKD1L1	R1194W	1.20732
USP31	R376H	0.80359
OR10S1	R322Q	11.2174
PKHD1L1	M3072I	0.38857
SPRED2	R15C	2.91621
OR6X1	I287M	0.3426
INVS	R799K	5.83828
TECRL	G111V	2.68839
ZNF366	T306M	2.86638
NAALADL2	R609H	0.76268
DHX32	E663Q	1.09419
CC2D2A	R324H	1.83589
PCDHGB2	R535S	3.28142
ANKRD30BL	D30N	0.47141
TRMT1L	L619V	1.62506
SLIT1	E1322K	1.08299
GOLGA5	E397K	1.94064
EVA1B	A122V	1.22748
OR4K1	P284H	0.33189
RAB10	R70Q	0.71676
A2ML1	A590V	2.05821
GAN	E308K	0.85976
FER1L6	V1839I	2.15462
PCDH18	P61L	0.55299
ZNF628	A13V	3.51215
ARHGAP11B	R87W	0.95146
TMEM71	R63Q	3.40988
CLSTN2	T595M	0.16322
PCK2	R53C	6.26547
IL2RB	G402E	4.64965
TTC21B	R1050Q	3.90185
RAB28	E102Q	1.52819
PDZK1IP1	G69E	1.61502
CATSPER4	G363E	2.85454
SHKBP1	R357C	2.4656
OTOP2	A392V	3.35618
TMC7	E153K	3.41392
PHKA2	R1111Q	0.35066
ZNF645	R142Q	4.22647
SLC4A3	P125L	3.40794
ALDH3B2	A285T	0.86126
NLRC5	S1642L	2.51782
ADRA1A	W165C	4.35612
MX1	N491K	0.55515
FAT2	S506F	0.65968
OR2B11	V211M	1.25183
RHO	A260T	1.99961
EPPIN	E78K	4.39896
CR2	A470V	2.55288
ZNF608	K99T	5.40582
TRMT13	E281K	1.19653
CHRFAM7A	V184I	1.59716
HACE1	R493I	2.37047
TLR4	T319N	0.77857
PCDHA4	M770T	2.3126
EXTL1	R216W	2.58029
ITK	R20I	0.55475
HTR6	R329Q	1.02274
TSHZ3	S143L	1.45251
TMEM202	A32T	1.56448
TGFB1	R277C	4.04956
PCLO	P1152L	0.61945
PNPLA5	R328W	2.32412
FAM184A	K242N	3.2343
GCDH	A404T	0.65652
MYO16	A291V	1.7508
MKRN3	R469W	1.40788
MUC16	P7036S	6.22878
DCAF4L2	V329M	1.14214
OR2J2	G311E	4.54876
MYH7	R1167H	2.50681
NPY2R	V153I	2.1142
LCP1	E120D	0.41027
SLC15A1	S86L	0.53238
CDH7	D685Y	0.56748
ADAM2	A202T	1.3357
OR2J2	D122N	0.8134
CDK5RAP2	S622L	0.79551
A1CF	G410E	1.51254
GJA4	R114W	1.87451
ATXN7	R527Q	0.82785
XDH	R896W	1.66528
LUZP1	R977M	2.67662
VASP	R307Q	2.16864
CXorf65	R80H	1.45726
CNR1	E133D	1.43295
SAMD9L	H741Y	0.67092
TTC7B	D573N	0.49879
SCRT1	F313L	1.31142
MUC16	M9954I	0.48051
CCDC87	E791Q	0.73357
CWH43	E390K	0.85957
CAPN15	G746S	2.14329
CARD11	R918W	1.70106
SYNE1	E1744K	2.04186
MYH4	R1118H	1.7117
FAM47B	R248H	2.38498
ESF1	E160Q	1.82127
SPERT	P45Q	0.56535
PSMD4	R17Q	0.89477
ZBED4	R854W	1.17476
ZNF335	R284C	4.20966
IMPG2	P1181L	0.25143
CLEC4F	M366I	0.13634
GAN	R593C	13.9745
MUC16	P7714L	0.37099
CD84	P17L	2.8168
ARHGEF17	R542Q	1.51448
MUC16	G10293E	1.62015
BPNT1	R28C	9.65443
OMD	P90L	0.42135
CUTC	S63N	0.7075
HLCS	S238F	0.42703
TBC1D15	Q78E	4.09527
OLFML2A	V171M	1.15004
ZFYVE26	R1340C	4.18522
GAB4	E52K	2.55547
SLC32A1	A155T	3.34422
KCNQ1	K419N	1.81011
SYCE1	E87K	1.22885
CAPN9	A345T	1.0322
AHNAK	P3575S	2.90989
ASPRV1	D287N	0.69558
UNC93A	R388C	0.80833
ELFN2	A353V	1.77297
SLC25A18	R309H	1.41283
HUWE1	V3322I	1.9664
DNHD1	R4591H	0.54496
ECM2	V692I	0.34428
CCDC9B	R68Q	0.60367
ST8SIA2	R274H	0.38715
GPR153	R5W	3.86528
CEACAM4	A7T	2.28432
TSHZ2	E117K	0.88396
GNL1	P405S	1.38825
SIAH2	M292I	2.23118
TLR3	I807M	0.94629
DNHD1	P3807L	1.61138
RSG1	E254K	2.41608
NEGR1	Q319H	2.10034
MAEL	R345C	1.43631
IRGC	R299C	2.77861
ZZEF1	L914F	0.75892
FAT4	A132T	0.60394
SEMA6C	E499K	0.98602
ADCY4	R525H	2.20895
ZNF543	R328Q	1.39441
ZNF804B	K935N	6.77125
GDF7	Y376H	3.69749
SYCP2L	M373I	0.71826
HCCS	R197Q	0.2613
STXBP5L	G451R	0.48043
GAK	A1129T	0.70803
SEZ6L2	A765T	1.85572
CCDC138	E256K	0.60515
NLRP3	K599Q	3.42859
VRTN	R344C	1.04034
TRIM50	G415R	0.98124
LGSN	P227S	1.44503
FITM1	E146K	2.39728
CDC42BPB	R647C	4.2236
TDRD10	E126D	3.94145
B3GNTL1	R152Q	1.25664
CAPN6	E35D	0.40836
DRD5	R69H	1.217
SLC18A2	E120K	3.87547
FAM171B	S794F	0.96207
TMEM200C	V39M	3.06532
LDOC1	E36K	4.93843
PEAR1	R77C	3.06515
A1CF	D336N	0.0557
PRKAR1B	S77F	4.08317
RGS7BP	R153Q	9.17501
PLD3	A32V	0.64115
SLITRK6	E449K	0.73836
MS4A1	G75E	0.31131
ADAM21	E402K	0.9499
TRAV8-4	E90K	0.95626
SENP7	G254D	2.88693
NLRP5	L1072I	1.75545
ANO7	R443W	1.22812
SLCO2A1	G183R	0.63154
RIN1	R749W	4.21667
ZFHX3	S296L	0.7361
SEMA3A	Q430E	0.99745
APOBR	G307V	2.71162
LRRC32	A74T	0.55532
KCNH4	R533H	0.40533
LGALS9	R332C	0.98891
MFSD9	R109L	1.80392
ZNF649	G263R	5.52097
ZNF146	A276T	2.15903
ACER2	V79I	0.27663
BRPF1	A16V	2.02707
MYT1L	R631C	3.1807
OR10J3	H54N	1.60713
DENND1B	D386N	0.64211
PNLIPRP3	S75Y	0.57435
CYP2E1	R337Q	1.77533
CDCA7	S231L	0.78349
FAT4	A2214T	1.18944
RYR3	G1600S	0.76605
NEDD4L	R895H	0.86611
ZNF331	R70K	7.85159
NCF1	R162C	1.5019
UBQLNL	E197K	2.12754
OR51S1	D240N	3.18314
PHYKPL	R156C	2.69645
XAB2	R372Q	0.64488
SLC6A4	V457I	0.33696
RBMXL3	R382C	7.69452
NFU1	S158L	4.92743
SLAMF8	S102F	1.60667
ZSWIM5	R265H	0.78196
FRG2	A47T	0.55076
RPAP1	A23T	1.72254
PLCB4	M1027I	1.88111
SCN2B	A214T	21.8568
LRRCC1	E923Q	1.72615
NPAP1	P27L	1.89915
GIMAP1	G206E	0.24754
MAFB	A99V	0.81742
CDC26	R8H	1.50798
GK2	R486Q	1.72208
MAPK8IP3	R915W	0.43388
RHD	V352I	2.07464
EFCAB6	R1207C	8.48035
ST18	L624M	0.90375
CCDC39	Q438R	2.26604
DNAJB8	R123C	10.0759
FSTL5	G29C	3.46568
CCDC124	P182L	0.72402
WISP2	R22H	2.2323
FKBP1A	F100L	0.38076
PLN	I33M	1.51362
OR10Q1	R19C	1.65491
GPR149	F426L	1.71608
TTC7B	R415C	1.84703
ARID5B	A126T	4.42693
GPR137B	P30S	1.08982
SVIL	P1112L	0.94477
HEPHL1	R446K	1.41895
WNT11	R221C	16.5075
ASPG	S335L	0.23406
GTF3A	K306N	1.33296
ZNF354B	M93I	5.88482
CAPN6	R310C	6.57857
AXDND1	E930D	0.24948
CXorf21	R274H	0.58115
BLK	V101I	1.07599
RNF6	E32Q	3.96119
PCDH11X	T159N	1.97119
CIB3	M172I	1.01837
PDE9A	P75L	0.53513
USH2A	D4208N	1.01093
MACC1	H467Y	0.29576
SPATA4	A210V	0.61263
SMAD1	A170T	0.68198
LRP1B	P2788S	11.7745
ACY3	E207K	0.8495
FGD2	D145N	0.49187
NUP188	P1381L	1.43891
KDR	R347H	0.59867
ZNF479	R50I	0.53113
LIN7A	E41K	1.85047
ADCY9	E1343K	0.86374
ANKEF1	A135T	2.27886
NLRP12	E115K	1.84015
COL4A3	G401E	9.15946
RBM42	V193M	1.88364
SYNE2	T3210I	0.95029
SLC4A1	T422N	0.60377
SAG	S160N	9.53494
GLI1	R557C	2.8635
FAM135B	E567K	1.12257
NPC1L1	S911F	2.32545
PSG6	E310K	1.8203
OR5AN1	S39Y	0.46294
CLEC4C	D117N	1.30354
TINAG	R157C	9.2744
GBGT1	P84L	1.56886
ZSCAN29	R689Q	2.10834
XDH	V486L	2.93337
CFHR3	P90S	2.74721
ADAMTS20	E1568K	2.12743
OR1S1	M310I	2.56715
TRAFD1	A317P	1.89556
SH3PXD2B	P614L	1.58678
ITGAD	A507T	3.42525
OGT	E883Q	0.70595
LRP12	R394H	6.12108
SVEP1	T523M	3.04756
MAN1A1	L638P	0.79277
ITGAD	A586V	2.05418
MORC1	A33V	0.48271
GGCX	R453H	1.35055
ASXL3	P416L	0.65894
OPRD1	V316M	0.45257
BCL6	R140H	0.97053
COMMD3	R131C	2.68269
SCG2	R421H	3.25745
PDILT	P119T	0.74958
TTN	E7771D	2.67359
MUC16	T5764P	0.99076
PIEZO1	R1943Q	0.84254
COL7A1	R2338Q	4.6486
EPHA7	A417V	0.75474
MAP4K1	R740W	1.36587
SLC36A1	S471F	1.25128
ERBB4	K1002T	0.78825
SAMD9	L1319I	1.89244
PTGR2	L252M	1.99458
ADAD1	K208N	0.69843
GZF1	T241M	1.63496
2010-03-01	V172L	1.77427
PCDHB16	V35I	1.504
CABS1	E241K	1.13263
FRAS1	R1891C	8.40925
RBM22	R201H	1.45539
MYH9	A1072T	0.95163
FOXO4	P394L	0.82165
TRPC3	R919T	4.43856
CEBPE	R167C	3.91726
LHX8	E182D	1.56149
RPE65	G140W	0.64152
RHOBTB1	R665H	1.55801
ADAMTS12	P1521S	3.85771
ARFGEF1	S1604F	0.45288
DLG1	E113K	5.67407
SLC24A4	V216M	0.76442
QRICH2	R1392W	2.64989
TRIM29	P557L	1.43981
PCDHA8	E349K	0.83501
F13A1	D575N	0.94841
MGAM	D1056N	0.45089
STRC	R1602Q	2.00736
MYO1A	R544W	0.72225
SASH1	G557R	2.96448
OR2L2	M36I	0.95215
ABCA1	P1475L	4.30671
FAM69C	R355H	2.44946
SNAPC3	F155L	1.29446
ZIM2	P268S	1.70242
GTPBP1	I362L	2.49029
OR8B12	P20L	0.53978

## Sheet: Drivers-not-HR-HLA-A-B-only
Gene	Mutation	PMHBR
PBRM1	R1096C	2.52294
CHD8	S1632L	0.42285
TP53	I195T	0.79342
SF3B1	K666T	1.37006
CSMD3	E171K	2.52738
NRAS	G12D	1.84977
ALK	G452W	5.8745
NFE2L2	L30F	0.94724
MFAP5	R153C	3.54426
HRAS	Q61R	2.16118
PTPN11	F71L	0.54902
NCOR1	R330W	1.20815
CSMD3	R3127Q	0.50803
CHD4	R975H	0.58944
BCOR	N1459S	0.70021
CSMD3	T2652M	0.61753
MB21D2	R288W	2.23696
SF3B1	R957Q	1.16145
JAKMIP2	R283I	2.66601
PTEN	P38S	0.74685
FGFR2	M537I	0.28982
TP53	G244D	2.52323
TP53	R273P	6.82805
TP53	V274F	3.72099
PGM5	T476M	0.45718
IDH1	R132L	0.85695
TP53	G334V	0.6497
TP53	M246I	1.88541
USP28	P235L	1.51463
COL4A2	R1651C	6.96921
NFE2L2	E79K	2.9824
LZTR1	F243L	2.40599
TP53	S106R	0.2442
NCOR1	R2214C	6.26899
ERBB3	G284R	2.74929
TP53	I232T	4.5695
SMARCA4	R1192C	7.32777
EGFR	R108K	0.53815
SMARCA4	R1243W	1.02216
DCLK1	R45C	4.86259
RB1	R451C	2.53218
SMAD4	R361C	3.72839
TP53	Y126D	2.41025
CREBBP	R1446C	6.95992
TP53	V173M	4.04339
APC	S2026Y	1.27034
ABCB1	R467W	0.33329
USP28	R141C	21.6225
TRIP12	S1840L	1.31201
MYO6	R928H	1.62156
EGFR	S752F	0.66825
ATM	R23Q	2.72844
TP53	R280T	8.14412
BRAF	V600G	1.99451
PIK3CA	E600K	2.36129
TP53	T211I	0.3962
MYC	S146L	0.40379
KMT2B	R2567C	2.16908
TRIP12	E1803K	0.84173
CDKN2A	E88K	2.26021
FGFR2	R664W	0.38754
MYCN	P44L	0.7101
PPP2R1A	W257L	1.14184
TP53	G262V	0.89455
TP53	Y205C	1.60153
CTNNB1	D32H	3.21931
KMT2B	R2332C	3.99586
JAKMIP2	E155K	0.54189
MTOR	S2215Y	0.18587
TRIM48	M17I	1.80426
EGFR	A289D	2.74469
BRAF	G469V	0.8094
TP53	A276D	12.525
BRAF	K601E	1.46835
TP53	R280S	9.74853
CIC	R201W	0.8877
DCLK1	R80W	0.1738
DKK2	E226K	3.68416
IDH1	R132G	1.44782
DNMT3A	R882H	1.12316
TGFBR2	E519K	5.0979
TP53	V274D	15.9627
ACVR2A	R400H	4.44712
GNAS	R356C	2.42339
PTEN	H93R	0.4737
KCNQ5	G273E	1.87902
TP53	C135F	0.34545
CTCF	P378L	1.62676
CDKN2A	D108Y	1.08782
ARID2	P1590Q	4.65472
CHD4	R1177H	1.70322
NSD1	A2144T	2.02013
NFE2L2	D29Y	0.15299
INTS7	R106I	1.23907
CSMD3	G742E	0.94197
CAPRIN2	E13K	0.48814
TP53	F113C	5.20709
MAP3K1	S1330L	0.414
OR5I1	S89L	0.7828
FGFR2	N549K	3.42972
PTPN11	D146Y	0.44446
TP53	R213Q	0.95384
PIK3CA	N345T	0.99986
ERBB2	G222C	18.0007
TP53	P151H	0.90066
TP53	D281H	5.39525
ERBB3	D297Y	1.94505
ARHGAP35	R863C	2.37134
FAT1	E4454K	0.66696
TP53	M246V	2.15009
ERBB3	T355I	3.43552
COL5A2	D1241N	2.52865
STAG2	A300V	0.45692
EGFR	G598V	1.54838
SF3B1	E862K	1.93337
NOTCH1	R353C	6.0914
TP53	C176W	2.00953
CTNNB1	S33C	6.84844
CHD4	R572Q	1.37352
CTNNB1	H36P	0.81951
NRAS	Q61L	1.93128
TP53	V143M	3.81619
TP53	P278A	12.9668
CDKN1A	D33N	6.72386
TAF1	A445V	0.45552
TP53	C135Y	0.4869
TP53	V274G	13.8205
CTCF	R377H	0.80118
CTNNB1	A391S	5.01574
NFE2L2	D29H	0.6214
CSMD3	R1529H	4.00671
SMARCA4	R381Q	1.23727
DNMT3A	R882C	2.87599
CSMD3	R100Q	0.62243
MYH2	R1388H	1.18349
PTPN11	R512Q	0.4102
FBXW7	Y545C	4.44096
CSMD3	P258S	1.4078
AKT1	L52R	1.09595
PIK3CA	C604R	1.26044
CSMD3	L2481I	0.34291
TP53	Y205H	0.78248
TP53	P177R	13.8628
MYH2	P228L	1.09784
TP53	C176F	1.19938
TAF1	R1163H	1.67612
KMT2B	R1597Q	0.69926
SMAD4	R361H	1.6833
SMARCB1	R374W	4.00045
SMAD4	D537H	0.57438
SPOP	F102V	0.38755
TAF1	R1221Q	8.03214
CDH1	R732Q	3.62251
MYH2	S337R	1.43791
PIK3CA	C420R	1.25661
MYF5	E104K	1.02267
ZNF117	R185I	2.14528
TP53	R196P	0.52133
TP53	K132N	1.07985
TP53	E286K	3.40312
PIK3CA	V344M	0.85826
NSMCE1	D244N	1.45952
PTEN	S170N	0.38504
MYD88	L265P	0.80919
EGFR	T363I	3.17299
PIK3CA	E545A	1.50734
SETD2	R2077Q	8.95298
RNF43	S607L	2.43885
CSMD3	R395Q	0.99101
APC	S1400L	1.54059
CHD4	R1105W	2.2199
CTNNB1	D32G	3.0573
PPP2R1A	S256F	1.00688
ATM	R2691C	2.20167
TP53	S241F	3.11949
TP53	G105C	0.70462
EP300	D1399N	0.30583
FBXW7	S582L	1.04146
VHL	S111N	0.73362
ELF3	P30S	0.71659
TUSC3	F66V	1.39719
THRAP3	R504W	3.38724
MTOR	R2152C	3.31876
PIK3CA	P471L	1.73681
ARID1A	R1262C	4.29472
KRT15	G232S	0.36013
CTNNB1	K335I	0.4826
PTN	E68D	9.12056
TP53	Q331H	1.57221
EP300	C1164Y	1.1074
EGFR	R252P	7.13444
ATM	G1663C	1.63704
TUSC3	R170I	1.23402
TP53	I254S	0.8057
TP53	G266E	1.25553
PIK3CA	K111N	2.27676
PTEN	G129V	3.65381
TP53	G266V	0.86649
PIK3CA	G106V	0.18522
TP53	C141Y	0.77529
MYH2	S1741F	1.23565
NFE2L2	R34P	0.56429
RHOA	R5W	1.70097
GATA3	R305Q	3.99336
RAC1	A159V	2.31184
CHD8	F668L	0.19874
FBXW7	R465H	3.44901
TP53	I195F	0.3869
SMARCA4	R885C	1.3949
ABCB1	R1085W	1.26105
ERBB3	M91I	0.70927
CTNNB1	T41I	0.78839
ZFP36L2	D240N	0.64652
CASP8	R248W	0.78016
CTCF	R377C	2.86231
ABCB1	R41C	2.20425
KRAS	G12S	1.49624
PIK3CA	M1004V	1.66139
NFE2L2	D29N	0.80498
BRAF	G469A	0.8784
RHOA	G62E	2.69964
TP53	G105V	0.15763
MYCN	R373Q	21.4395
KRAS	A59T	2.72469
TP53	G279E	16.0309
PIK3R1	G376R	1.35227
TP53	V216M	1.74768
GRID1	R631H	1.57334
NF1	R1276Q	1.67567
PPP2R1A	A273V	1.14421
BRAF	G469R	1.07552
TP53	R273L	4.60562
STK11	G242W	1.35001
ZC3H13	R453Q	18.1586
TP53	R267P	1.03547
MYF5	R93Q	1.64215
TP53	G244C	8.22595
ZNF117	R157I	2.08649
TP53	E271K	1.80436
MBOAT2	R170C	1.14327
CREBBP	P2094L	2.10448
PIK3CA	H1047L	0.74826
TP53	G245C	7.55034
RPL22	R113C	2.6935
PTEN	H123Y	1.95535
CSMD3	G1195W	0.99987
PTEN	C124S	2.27303
PTEN	P246L	0.23566
TAF1	R1442L	0.44779
TP53	S241Y	3.59596
TP53	P151T	1.49125
TP53	V272M	3.41883
PIK3CA	D939G	3.78277
PIK3CA	E970K	1.19803
CDK12	R890H	0.43158
TP53	Y126N	2.78074
VHL	H115N	0.75408
CTNNB1	S45F	0.75478
TP53	C275Y	1.42476
PIK3CA	E453K	0.78356
CAPRIN2	R215Q	1.15822
CDH1	E243K	0.92307
TP53	H179D	11.8005
TP53	L194H	0.48705
TP53	C277F	2.5758
EGFR	L861Q	2.01077
TP53	L265R	3.59586
TP53	P278S	16.1255
ERBB3	R475W	0.92231
TP53	V272G	8.25639
KRAS	K117N	6.94931
ARHGAP35	V1317M	0.40218
MS4A8	S3L	7.07115
CSMD3	D285N	0.99348
TP53	N131I	0.23253
TP53	S215I	1.61451
CTNNB1	D32V	1.56632
TP53	E171K	1.42545
TBX3	E275K	0.03373
NOTCH1	A1918T	1.56343
EGFR	S645C	4.75091
TP53	K120E	0.55027
FAT1	R1506C	1.43696
SMAD2	R321Q	3.03416
RIT1	R86L	0.39325
TP53	Y220S	2.41398
CDK12	R1008W	2.91151
PIK3CA	K111E	2.26535
GATA3	M293K	5.00956
HRAS	G12S	1.49624
NRAS	G12C	3.93708
EZH2	R679H	1.76217
CSMD3	R5C	12.3252
ARID1B	P1411Q	0.71745
FGFR2	E777K	1.11645
LUM	R330C	9.45053
PIK3CA	G1007R	0.89613
KMT2C	H367Y	2.20598
TP53	G154V	0.84281
OR5I1	L294F	0.51231
EGFR	R252C	14.3613
DDX3X	R528C	5.22979
MYH2	E1382K	2.73804
XYLT1	R754H	1.88805
PIK3CA	G118D	0.19552
TP53	H214R	2.10255
APC	S2307L	3.26625
TP53	S215N	2.30696
MTOR	E1799K	0.46409
CSMD3	E531K	1.05591
MAGI2	L114V	2.35245
MAGI2	L603R	1.08252
PTEN	C71Y	0.82487
TP53	E224D	3.44337
KRAS	A146T	2.23837
TP53	D259Y	0.42274
CDKN2A	P114L	0.37232
ABCB1	G610E	2.75421
XYLT1	E804K	0.07353
CSMD3	E2280K	2.16083
CREBBP	R1446H	1.92077
MYH2	R1668W	1.94418
RHOA	Y42C	3.24113
FBXW7	R689W	3.38857
FAT1	A2289V	0.79295
KMT2D	R5432Q	2.24662
BRAF	G466E	0.50427
TP53	E286G	3.27704
CASP8	S99F	0.74807
PIK3CA	H1047Q	1.24569
MED12	E79D	2.39509
CTNNB1	G34V	2.08283
EP300	R1627W	0.49444
KANSL1	R1066H	4.5189
ERBB3	A245V	7.95781
TRIM48	E28K	2.17258
MYF5	R129C	1.29294
CTNNB1	S37A	1.55473
PIK3CA	E726K	1.78037
NFE2L2	E82D	2.13547
TP53	C238F	1.92196
FAT1	R881H	1.49799
MYH2	E868K	1.71184
VHL	V74D	3.01866
LHFPL1	R69C	3.7822
NRAS	Q61H	2.45116
PIK3CA	C901F	0.92817
RRAS2	Q72L	1.94423
PRKCI	R480C	1.85752
CTNNB1	S33F	1.2327
CTNNB1	S45P	0.87745
MYH2	E900K	6.05463
FGFR2	K659N	4.52481
KRAS	Q61L	1.93128
NFE2L2	G81C	2.51852
NFE2L2	R34G	0.72285
MTOR	P2158Q	0.93645
DCLK1	A18V	1.84603
MTOR	I2500M	1.21634
TP53	I195N	0.92286
PPP2R1A	R183Q	0.96377
LUM	E240K	2.37624
FBXW7	R505L	1.67816
KMT2C	F357L	3.32551
EGFR	A289V	1.67221
CTNNB1	G34R	2.65381
MB21D2	Q311E	1.56052
EGFR	E114K	0.19525
TP53	D281N	5.8777
PTPN11	G409W	1.05773
TP53	R248P	0.75472
CHD4	R1068C	2.18232
ERBB3	V104L	0.46797
BRAF	G466V	0.18084
CCAR1	R383H	1.04829
FGFR2	S252W	0.44337
KEAP1	R470C	2.01281
PTPN11	T468M	1.73664
SPOP	E47K	3.2197
PBRM1	M1487I	0.94552
METTL14	R228Q	0.29355
MBOAT2	R43Q	1.32142
MFGE8	E168K	0.50034
NF2	R418C	6.06329
TP53	R267W	1.02662
SMARCA4	T910M	1.23602
COL4A2	R1410Q	7.55789
NFE2L2	G31A	0.73197
GRXCR1	R147C	6.90101
TP53	P151S	1.06211
METTL14	R298P	5.07234
KCNQ5	S280L	1.46768
PTPN11	Q510L	0.34764
TP53	E286Q	3.3574
TP53	G266R	3.15643
TP53	H193Y	0.35585
CTNNB1	S33Y	1.48655
APC	S2601R	2.4065
CTNNB1	I35S	3.20816
HRAS	Q61L	1.93128
TBX18	H401Y	0.39826
TP53	R248L	1.199
GRM5	T906P	2.10883
HRAS	G13V	0.91094
DNMT3A	R659H	2.42794
KMT2C	R4693Q	1.57789
PGM5	T442M	0.38399
PTEN	G165R	1.00763
MYH2	A387V	0.48361
KCND3	S438L	0.5213
TP53	V157D	1.16403
CASP8	R233W	0.78016
TRIM23	N92I	1.35228
TP53	R249W	0.4318
ERBB3	V104M	0.38828
GNAS	A109T	0.77583
CTNNB1	S33A	3.3317
EZH2	E740K	1.48419
ABCB1	R404Q	0.56128
ARID1B	D1734E	34.5488
KMT2D	R5214H	0.2598
PTEN	R173C	1.08345
CDKN2A	P81L	2.10019
RASA1	R194C	3.68982
NOTCH2	R1726C	15.1867
TP53	C242Y	0.53812
ZNF799	R297Q	4.33385
TP53	H193L	0.54434
CHD4	R1105Q	1.5604
TP53	H193N	0.9216
BTBD11	K1003T	0.67209
CTNNB1	D32Y	0.65931
PTEN	G36R	0.16635
BRAF	S467L	0.71848
KEAP1	V155F	0.91158
HRAS	G12D	1.84977
CTNNB1	S37C	3.73191
CDH1	D254Y	0.28297
GNAS	R201H	3.43692
PTEN	D92E	0.64759
CTCF	S354F	1.61213
SMAD2	S276L	1.81288
CSMD3	R683C	1.93966
PIK3R1	K567E	1.42577
TP53	Q136E	3.15383
NRAS	G13D	2.03611
NCOR1	G1801V	0.86062
ABCB1	R958Q	1.3229
TP53	P278L	9.76352
PIK3CA	R108H	2.27155
TP53	R273S	4.78026
TP53	C242S	1.80045
COL5A2	A592V	9.27857
ACVR2A	E214K	0.60348
MYH2	R1181C	3.47582
TP53	R175G	5.76337
PIK3CA	D350G	1.12557
ARID2	S297F	1.0017
BAP1	V99M	2.61937
KMT2C	W430C	7.43039
PIK3CA	E542G	2.45923
STAG2	V465F	1.75715
KMT2D	R5351L	1.07722
MTOR	I2500F	0.88107
RHOA	F106L	2.09691
ZC3H18	R520C	12.5825
MYCN	R302C	2.61271
CSMD3	G165R	0.70691
CSMD3	R1946C	8.80267
PIK3CA	R38H	2.2324
PPP2R1A	S256Y	0.86005
TUSC3	H189N	0.81439
WT1	R462L	2.44364
CDH1	R598Q	0.35774
MTOR	T1977R	1.38598
KRTAP4-11	R41H	15.8745
NF1	R1870Q	0.79796
TP53	R280K	13.7779
PIK3CA	Y1021C	2.32464
TP53	F109C	1.12956
CSMD3	R334Q	0.17359
CIC	R215W	1.4942
EP300	R580Q	1.53216
KRAS	Q61H	2.45116
NFE2L2	G81V	0.93987
CHD4	R1162W	0.89713
TP53	H179N	8.00129
KCNQ5	A704V	1.36834
GATA3	M442I	0.57546
TP53	F270S	4.8872
TP53	S127Y	0.25839
LZTR1	G248R	0.49782
CDKN2A	P48L	1.30429
GNAS	R160C	2.66463
KEAP1	G480W	1.50399
TP53	D281Y	2.62335
CHD4	F1112L	1.33601
TP53	L111P	1.30884
MFGE8	D170N	0.52098
TRIM23	R289Q	1.07527
PPP2R1A	R183W	0.61245
TP53	K132E	0.66947
TP53	Y236C	23.5591
TP53	C141G	1.38137
IDH2	R172K	0.67325
TP53	V143G	4.14592
GRXCR1	R191Q	1.71448
CIC	R1512H	2.19758
GRXCR1	G91S	1.9583
SMARCA4	G1232S	1.76701
LUM	G248E	1.0221
CSMD3	P3166H	7.98065
ACADS	R330H	1.50871
FBXW7	R658Q	0.68093
MYH2	D756N	0.44794
UBQLN2	R309S	4.10627
IDH2	R172M	0.84649
MS4A8	A91V	0.53369
TGFBR2	D446N	0.58527
EGFR	S229C	44.1105
PIK3CA	M1004I	1.55815
TUSC3	R334C	3.62409
TP53	D281V	6.04112
ARID1A	G2087R	1.47989
TP53	Y220H	2.48915
UBQLN2	S62L	1.10137
TP53	L257Q	1.58593
TP53	K132R	0.39408
MS4A8	A183V	0.59146
SMARCA4	E882K	0.79711
MYH2	E878K	1.09155
NFE2L2	D29G	0.76126
ABCB1	R286I	1.68261
CHD8	N2372H	12.142
KCND3	E626K	5.16015
EP300	A1629V	0.5442
TP53	A159P	0.35811
CAPRIN2	E905K	2.37026
GRID1	S388L	0.77952
PIK3CA	G1049R	1.93776
TP53	R110L	0.66513
TP53	R280I	5.7371
FGFR2	R210Q	1.55006
TP53	L265P	1.82314
SF3B1	R425Q	1.61221
CCAR1	R549C	5.653
MAP3K1	R306H	1.68921
TP53	E285K	1.69378
PTPN11	R498W	1.23628
PTEN	R130L	2.58985
EP300	S964Y	0.84816
GRXCR1	R190Q	3.22501
FAT1	T3356M	0.68181
SMAD2	R120Q	1.69979
RUNX1	R177Q	3.32526
PIK3CA	E418K	3.60766
PDE7B	E11K	2.82034
ACVR2A	R478I	2.3868
NOTCH1	A465T	6.49038
MYO6	R1169H	0.88972
CSMD3	G2578E	0.93665
TP53	Y163H	1.54559
CREBBP	A259T	0.69806
TUSC3	R82Q	0.7397
TP53	F134L	1.4851
OR5I1	S95F	0.31388
TP53	L194R	0.60443
CIC	R215Q	2.22914
PIK3CA	Q546K	2.49847
TP53	T125M	0.301
PIK3R1	L573P	1.25487
NFE2L2	W24C	4.35379
RRAS2	A70T	3.55307
TP53	M237V	12.084
SETD2	H1629Y	6.781
OR5I1	R231C	3.15563
JAKMIP2	D338N	2.13272
CSMD3	L2370I	0.36239
MAGI2	L450M	1.64037
TP53	R181H	8.8573
MAGI2	P876S	5.01476
TP53	V216L	1.84668
PIK3CA	M1043I	2.52987
PIK3CA	P104L	0.33299
CTNNB1	N387K	7.50903
SPOP	F133V	0.7953
CDKN2A	D108N	1.4821
KEAP1	V271L	1.66608
MYH2	R793Q	2.35531
EP300	Y1414C	2.21366
TP53	A138V	3.8686
SPOP	Y87C	2.93912
CSMD3	R2168Q	9.96132
HRAS	G13C	4.20781
TP53	G245R	2.31824
KMT2C	R56Q	4.77496
CSMD3	S1090Y	0.39233
CREBBP	W1472C	11.0335
ABCB1	R489C	1.36256
BRAF	D594N	1.65397
TP53	E285V	1.89095
RHOA	E172K	0.88113
TBX18	S206L	0.98187
CDKN2A	D84N	1.90459
TP53	P278T	15.7335
CASP8	R68Q	0.60176
TP53	R175C	10.4233
CHD8	R578H	3.53361
NFE2L2	W24R	1.88234
ATM	R337C	3.40235
GRM5	R834C	4.14068
SF3B1	R625C	3.0714
CDKN2A	M53I	0.73461
PIK3CA	R115L	0.51004
RHOA	E47K	1.02138
BCOR	E1076K	5.07188
MAP2K1	K57N	2.1868
MAP2K1	E203K	4.19114
PIK3CA	H1047Y	0.64917
PIK3CA	E365K	2.50815
MAX	R60Q	1.22415
PIK3R1	N564D	1.39673
NF1	L844F	3.03243
PTEN	C136R	0.80802
TP53	R337C	2.26852
SPOP	R121Q	0.15836
PIK3CA	E542A	1.13698
FBXW7	R479Q	1.98807
FAM8A1	E94K	6.09151
RERE	K176N	2.28366
CTNNB1	R515Q	2.23588
CASP8	I333M	0.58309
MEN1	W428L	1.13538
MAP2K4	R134W	0.75624
TP53	T155N	1.52198
GNAS	R201C	12.4118
ARID2	V179I	0.4726
TP53	R337L	0.95406
MFGE8	A280V	2.57112
MED12	D23Y	0.5509
SETD2	R1335C	12.5181
PPP6C	R264C	12.9954
NFE2L2	R34Q	0.92678
CHD8	R1889H	0.59848
FBXW7	G423V	1.76296
FBXW7	R505G	1.40507
TP53	G199V	0.53984
PIK3CA	R38C	8.40305
TP53	Y163C	3.61912
MAP2K1	P124S	0.46422
PIK3CA	E542V	1.61258
TP53	A161T	0.54985
CTNNB1	S33P	2.43729
NCOR1	P1081L	0.55752
TP53	S127F	0.31546
KRAS	L19F	1.6977
NOTCH1	G310R	4.13284
MYF5	E27K	1.4649
TP53	R249S	0.38148
KCNQ5	T693M	0.18718
UBQLN2	S196L	0.48766
PIK3CA	D186H	1.34606
TP53	N239S	7.30496
CSMD3	M729I	0.68591
ZNF844	D436N	0.36887
GRM5	R128C	8.24185
KANSL1	R891L	0.52656
MYH2	R709H	1.90371
TP53	R280G	12.9961
TP53	D259V	0.5917
SOX17	S403I	0.37459
TP53	P250L	0.8453
PPP6C	E180K	0.85759
MBOAT2	E147K	2.35009
VHL	N131K	0.67193
ARID2	R314C	9.5536
SETD2	R2024Q	3.02341
GNAS	R389C	3.33898
TP53	M237I	11.1712
KDM6A	R1255W	0.78483
GRID1	R221W	1.55463
FAM8A1	E94Q	10.2246
KMT2B	H1226Y	6.19099
GRM5	S406L	0.72726
KANSL1	A7T	1.78884
SPOP	W131G	1.86082
PTEN	R130P	2.74313
PTEN	G132D	2.31363
TP53	C176Y	0.89023
CIC	R202W	0.33285
XYLT1	R754C	4.64288
INTS7	R940C	2.35702
SMARCA4	R1192H	3.0714
MYH2	R1787Q	2.36581
TP53	C176S	5.53247
ATRX	L14F	0.36118
PIK3R1	G353W	0.85962
CRIPAK	R430C	2.01335
SMAD4	D537E	1.00556
TP53	R158L	0.29407
TP53	Y234C	12.5498
PIK3CA	V344G	0.49853
PPP2R1A	R258H	1.33312
BTBD11	A561V	0.80548
TP53	C275F	2.04475
BRAF	N581S	1.87735
TP53	K139N	3.48026
EGFR	T263P	2.66129
RAC1	P29S	0.3451
PIK3CA	E453Q	0.56168
ABCB1	R41H	0.73569
PIK3CA	E545Q	1.90264
TP53	H179Y	2.25219
MYH2	R1506Q	5.17148
MYC	P59L	1.01845
KRAS	Q61K	2.79459
ELF3	E262Q	9.08951
PIK3CA	Q546P	1.78448
TP53	L130F	0.24272
TP53	S241C	15.2086
PTEN	G165E	1.05908
TP53	R156P	0.77439
DDX3X	R263H	2.14312
ERBB2	V777L	0.45123
SETD2	R2109Q	1.91294
CSMD3	R3025C	6.26003
MYH2	R1051C	3.26455
BTBD11	R421C	4.16373
MAGI2	D843N	1.01388
GATA3	A395T	0.50895
LUM	E187K	0.56421
FUBP1	R430C	6.13089
TET2	A347V	4.58841
TP53	F134V	1.82694
FLT3	D835Y	0.19836
SF3B1	K700E	0.23573
KANSL1	E647K	0.27573
TRIP12	A761V	1.16903
CDKN2A	D84Y	0.43481
ERBB2	D769Y	0.43988
HRAS	K117N	6.66693
APC	E136K	1.19431
PIK3CA	M1043V	2.16324
PIK3CA	E545G	1.90422
PIK3CA	P539R	1.46477
PIK3CA	G364R	2.80725
ABCB1	E468K	1.35817
ERBB2	L755S	2.18326
APC	S1696N	4.4916
ERBB3	E332K	6.79874
ARHGAP35	R1147H	1.84356
ATM	R3008H	0.35315
ERBB2	V842I	1.20329
PLK2	F363L	0.89431
PIK3CA	Q546R	2.19545
VHL	R205C	3.74477
ERBB2	R678Q	1.67235
SPOP	F133L	1.1599
SULT1C4	R85Q	0.61779
PBRM1	R876C	7.9368
PTEN	T277I	1.45667
KCNQ5	E455K	1.51968
KMT2B	E324K	7.38456
GRXCR1	R19Q	1.43778
COL4A2	P123Q	13.6862
TP53	P151A	0.79392
BRAF	H725Y	0.97973
KRT15	V205I	1.61406
TP53	P151R	1.34058
FGFR2	K659E	2.12865
KANSL1	S808L	0.63162
SPOP	F133C	5.06685
TP53	G245V	1.53692
ATM	S2812Y	0.39104
CDKN2A	D84G	2.34808
SPOP	W131C	2.88379
TAF1	R843W	0.56597
TP53	R283P	5.2923
FBXW7	R14Q	7.05718
TP53	V173L	4.0479
TP53	C242F	0.94884
TP53	A161S	0.51636
KCND3	V94M	1.72446
TP53	A159V	0.63322
LSM11	R180W	0.62737
CIC	R1515C	4.58342
DDX3X	E285K	0.81742
KRAS	G13C	4.20781
CSMD3	G1941E	4.13553
TAF1	R539Q	2.01235
ARID2	R285Q	1.41925
MYO6	A91T	0.39952
TP53	L130V	0.14269
EGFR	A289T	1.94078
MAPK1	E322K	1.38951
TAF1	R342C	0.94701
NFE2L2	E79Q	2.22883
CTNNB1	S45Y	0.8543
FLT3	R387Q	4.95646
PTEN	G129E	2.52379
PTEN	R173H	0.31276
KMT2D	R5214C	0.75908
TP53	P278H	16.1823
ASXL1	A611T	2.07115
TP53	P152L	0.7685
PTN	E130K	3.31109
SF3B1	R625H	0.99129
RHOA	E40Q	0.63885
PIK3CA	R93W	1.63601
PIK3CA	E39K	2.61799
MAX	H28R	2.71994
FGFR2	C382R	0.43247
TP53	G245D	3.50368
EGFR	L62R	1.4456
PTPN11	G503V	0.74062
THRAP3	R723H	3.26099
TP53	H193R	0.85319
TP53	N239D	13.8173
PIK3R1	L56V	1.82395
KRAS	Q61R	2.16118
TP53	V218G	2.54219
DCLK1	R60C	2.18828
PRKCI	R278C	1.70517
COL5A2	R1453W	2.77423
PIK3CA	E81K	1.0137
TP53	K164E	1.20216
ARF4	R99I	1.53837
TP53	R213L	0.16157
EGFR	R222C	30.6129
COL5A2	D1414N	0.96854
ALK	R292C	11.13
TP53	C141W	1.01297
RASA1	R194H	1.4973
HGF	R178Q	23.8094
HIST1H2BF	E77K	1.35153
PIK3CA	T1025A	1.48016
CSMD3	R2231Q	0.79429
TP53	G244S	2.40844
DNMT3A	R736H	0.56743
CTNNB1	G34E	1.89835
NOTCH1	E455K	6.92115
MYH2	M858I	0.71749
ARID1B	A987V	0.66125
ERBB3	A232V	34.3512
DCLK1	R93Q	0.86428
FAT1	K2413N	4.47688
ATM	L1408I	0.54533
TP53	T155P	1.15659
TP53	C135R	1.83316
KMT2C	D4425Y	0.79204
CTNNB1	S37F	0.5801
CHD4	R1338I	1.33875
TP53	Y205S	0.69057
TAF1	A1287V	4.17205
KCND3	T231M	5.64618
TP53	V172F	1.29779
RAC1	P29L	0.08796
TGFBR2	R528C	8.77617
TP53	P278R	20.1898
TGFBR2	R528H	3.9438
PIK3CA	R93Q	0.88278
KCNQ5	R187Q	4.80683
TP53	P190L	0.40359
KCNQ5	R909Q	3.67217
ELF3	R126Q	7.38322
MAP2K4	S184L	0.20838
JAKMIP2	A334T	5.71161
IDH1	R132S	1.06392
NF1	R1306Q	0.19806
TP53	R249G	0.81223
TCF12	R589H	0.34752
GRXCR1	R262Q	2.82811
PTEN	R14M	0.59327
CDK12	S475Y	1.26318
TP53	I255F	0.8506
ATRX	R781Q	15.0181
TP53	H193P	0.51879
NFE2L2	T80K	1.91251
SETD2	R1625C	8.63048
PPP2R1A	P179R	2.94638
MYH2	E1421K	2.63818
ZC3H13	R1261Q	14.6022
EGFR	L858R	0.49293
HLA-A	R243W	1.72237
KEAP1	R554Q	0.82422
CTNNB1	R587Q	0.82259
KCNQ5	R426C	6.02307
ERBB3	E928G	4.69834
PIK3CA	D350N	1.09932
TP53	R158H	0.52773
TP53	S215R	2.87369
TRIM23	R549Q	1.60904
CSMD3	R3551C	1.82255
KMT2C	A135T	1.85827
PTEN	C136F	0.64275
ATM	N2875S	3.09443
FBXW7	R479G	3.73544
PIK3CA	C378F	1.36014
CHD8	R1092C	9.72535
ATM	R337H	1.23427
KMT2C	G3665A	2.50078
PIK3CA	D725G	3.26613
ERBB2	I767M	0.29629
SPOP	M117V	0.25276
TP53	E258K	1.65142
CDKN2A	H83Y	1.18051
CSMD3	P184S	0.54752
HRAS	Q61K	2.79459
CAPRIN2	R727Q	1.77857
FAT1	R1627Q	2.21616
CTNNB1	D32N	3.50177
SPOP	E50K	2.30976
GRXCR1	R14Q	2.44594
LARP4B	E486K	2.83114
KRT15	E455K	4.59954
PIK3CA	R357Q	1.32766
TP53	C135W	0.60209
PTEN	C136Y	0.48128
PTEN	R142W	0.52185
CTNNB1	T41A	0.73314
KRAS	A59G	3.75725
TP53	I232S	5.06736
EP300	E1514K	0.99994
RIT1	M90I	0.85554
TP53	C238Y	1.12824
TP53	R158G	0.63631
MED12	L1224F	0.80911
MAP2K1	P124L	0.9514
TP53	R249M	0.19306
APC	G1767C	11.9118
IDH1	P33S	0.67642
SF3B1	V1192A	0.86645
TP53	S215G	2.05117
NCOR1	K482N	0.69234
SF3B1	E902K	2.87429
FBXW7	R505H	1.92388
TP53	P27S	0.95481
ABCB1	S696F	0.28762
VHL	L128H	1.65355
PIK3CA	N1044K	3.79059
NF1	P1990Q	0.48584
HRAS	G13D	2.03611
SMARCA4	A1186V	3.99394
HRAS	G13R	0.68785
MYH2	E347K	0.60421
GATA3	S407L	0.47832
FBXW7	R505C	6.33199
TP53	Y126C	4.94751
EGFR	H304Y	3.22608
ERBB2	S310Y	2.02054
NRAS	G13R	0.68785
EGFR	V774M	1.00198
TP53	H179L	4.68789
TP53	D281E	5.14126
ERBB3	R103H	0.22959
HGF	E199K	1.89973
DKK2	R230H	9.44666
MTOR	F1888L	0.50444
SMARCA4	E920K	0.49259
TP53	E258D	2.30384
SF3B1	G740E	0.92532
CHD4	R877W	0.80702
IDH2	R140Q	0.46999
MEN1	R337H	3.30743
TP53	E271V	1.94197
BTBD11	G699E	0.67198
TP53	A161D	0.47232

## Sheet: HR Drivers-HLA-A-B-only
Gene	Mutation	PMHBR
KRAS	G12A	1.36008
IDH1	R132C	2.99538
PIK3CA	R88Q	1.16895
IDH1	R132H	1.35721
TP53	V157F	0.60822
PIK3CA	N345K	0.87061
TP53	R273H	5.52278
TP53	R282W	6.15998
AKT1	E17K	1.818
TP53	R175H	5.8134
FBXW7	R465C	9.83796
PTEN	R130Q	3.52041
KRAS	G13D	2.03611
PIK3CA	E542K	1.33274
KRAS	G12D	1.84977
TP53	H179R	7.75929
NRAS	Q61R	2.16118
BRAF	V600E	2.21452
BRAF	V600M	1.35093
TP53	R248W	1.18954
PIK3CA	H1047R	2.63121
TP53	Y220C	4.26143
KRAS	G12R	1.13995
KRAS	G12V	1.13074
PTEN	R130G	3.48931
PIK3CA	E545K	0.67334
TP53	G245S	2.10204
ERBB2	S310F	2.17134
KRAS	G12C	3.93708
TP53	R248Q	1.12801
TP53	R273C	11.1635
NRAS	Q61K	2.79459

## Sheet: Resistance-not-HR-HLA-A-B-only
Gene	Mutation	PMHBR
MET	Y1248H	1.68376
MAP2K2	L46F	3.93408
AR	F877L	0.82157
FLT3	D835Y	0.19836
ABL1	F359I	1.02226
NRAS	G12D	1.84977
ALK	G1123S	1.70913
FLT3	D835F	0.26474
KIT	N680K	3.34452
SMO	A459V	1.50271
AR	T878A	1.00959
SMO	G497W	2.02514
ABL1	T277A	0.68097
ABL1	E352D	0.63571
SMO	W535R	0.48274
AR	V716M	0.83128
ABL1	F359A	1.19841
MAP2K1	E203K	4.19114
FLT3	F691L	1.38885
EGFR	G796R	1.84366
ESR1	Y537C	3.28684
MAP2K1	G128D	0.54956
ESR1	L536Q	1.03305
EGFR	G796D	0.90778
MET	D1246N	0.69617
NRAS	Q61R	2.16118
KIT	D816E	1.14409
MAP2K1	V60E	6.39041
KIT	D820Y	1.47193
ABL1	T315A	0.24264
ABL1	V338F	0.26951
ABL1	M351K	0.43859
ABL1	L248R	4.6065
ABL1	E450A	0.42226
ABL1	E279A	0.56534
KIT	N822Y	0.88358
ABL1	V256L	0.51546
ABL1	G251E	2.19123
SMO	W535L	1.01772
SMO	V321A	1.352
ABL1	R328M	1.79993
ABL1	E292V	0.46945
SMO	V321M	1.58729
PIK3CA	E545K	0.67334
ABL1	D276G	0.39505
KIT	S821F	1.28812
MAP2K1	Q56P	0.81405
ALK	L1196M	0.78753
KIT	D816H	2.78188
PTEN	R159S	2.66233
ALK	D1203N	0.71933
ABL1	F317V	0.36009
MAP2K2	V215E	2.99803
ABL1	F317I	0.33015
ABL1	E453K	1.56325
ABL1	D276N	0.56285
BTK	C481R	0.24176
ABL1	N374Y	0.80865
NRAS	Q61K	2.79459
ALK	G1202R	1.10718
ALK	I1171S	0.26698
ABL1	P310S	0.95455
SMO	T241M	0.71451
ABL1	S417Y	0.34448
ABL1	Y353H	0.87837
ABL1	Y253F	1.41577
AR	T878S	1.0223
MAP2K1	C121S	0.63301
SMO	W281C	4.65547
MAP2K1	G128V	0.90248
ABL1	Y320C	1.1282
ALK	F1174V	0.4567
ALK	F1174C	4.12401
SMO	S533N	0.77057
ABL1	L273M	0.72805
ABL1	H396P	0.10845
ABL1	E453L	1.24408
ABL1	L248V	3.48391
KIT	D816G	2.53913
MTOR	F2108L	1.56498
KIT	D820G	2.08518
ABL1	D325G	0.10818
ABL1	L340L	0.20702
ABL1	E282G	1.05739
ABL1	L298V	0.51721
ABL1	E275K	0.96399
ABL1	Q252R	2.96708
MAP2K2	E207K	4.19114
KIT	Y578C	1.30349
MAP2K1	K57E	2.67443
MAP2K2	V35M	1.26435
ABL1	R220H	1.34815
SMO	H231R	0.72295
SMO	D473H	1.37986
ABL1	D444Y	0.11024
NRAS	Q61H	2.45116
ABL1	F317R	0.27205
ABL1	L387M	0.93406
ABL1	E453A	1.03949
ABL1	Q252M	0.76866
ABL1	E450G	0.40999
SMO	D473N	1.7245
SMO	W281L	1.64293
CTNNB1	S33C	6.84844
ALK	I1171T	0.21416
ABL1	E494G	0.78405
MAP2K2	N126D	0.97381
ABL1	M388L	0.9844
MAP2K2	Q60P	0.67475
ABL1	T315V	0.43328
KIT	D820A	1.65375
KIT	D716N	4.13862
ABL1	D276A	0.41515
BTK	C481F	0.16645
EGFR	L792F	0.9917
ABL1	E279Y	0.26033
KIT	T670I	2.2715
KIT	D820E	2.57554
SMO	D473Y	0.83248
MET	G1181R	0.77851
ABL1	E453G	0.95402
EGFR	C797S	0.40162
EGFR	D761Y	0.38999
ABL1	A397P	0.35864
ABL1	V289A	0.65051
ALK	G1269A	0.28148
MET	Y1248C	3.43759
KIT	K642E	0.14478
ABL1	V379I	0.43114
SMO	F460L	0.74614
ABL1	A399T	0.4135
EGFR	L718Q	2.88719
ABL1	T212R	0.26447
FLT3	D835V	0.60555
ABL1	E352G	0.42161
ABL1	L324Q	0.45555
MET	D1246H	0.53045
KIT	D816A	0.89551
ABL1	F311I	0.7469
MAP2K1	P124S	0.46422
ABL1	F359C	3.3795
ABL1	E279K	0.6477
ABL1	V289F	0.46052
KIT	T670E	3.28917
BRAF	L505H	3.33036
EGFR	L747P	5.98575
ABL1	E355A	0.4242
MAP2K1	F129L	0.69045
ALK	F1174L	0.35549
ABL1	K419E	1.23276
SMO	Q477E	0.83821
ABL1	S438C	1.85126
ABL1	N368S	2.70893
EGFR	C797G	0.5031
EGFR	G796S	1.22452
ALK	I1171N	0.32368
FLT3	D835H	1.11278
ABL1	F311L	1.08931
ABL1	T495R	1.13131
ABL1	V268A	0.90471
ABL1	L364I	2.58285
ABL1	Q252E	1.1728
ABL1	A433T	1.04627
ABL1	E282K	0.90649
ABL1	E453D	0.80225
ABL1	L387F	0.38712
MAP2K1	L115P	2.0838
ESR1	L536H	0.9867
BRAF	V600E	2.21452
ALK	V1180L	2.14075
ABL1	K378R	0.19648
EGFR	L792H	1.81637
MAP2K1	P124L	0.9514
ABL1	M343T	1.29564
BTK	T316A	1.94498
KIT	A829P	0.68544
MAP2K2	F57C	4.15719
BTK	C481Y	0.10847
KIT	C809G	0.99005
ABL1	G398R	0.47885
MET	Y1248S	1.61091
ESR1	Y537N	1.5479
KIT	N655T	1.65826
ALK	S1206Y	0.60929
KIT	D820V	0.9181
ABL1	D482V	1.08486
ABL1	E459Q	5.0268
ABL1	F486S	0.48096
SMO	D473G	1.25547
ABL1	I418V	0.38787
ABL1	Q252K	2.91631
ABL1	P480L	2.52894
ABL1	G251D	2.554
ABL1	T315N	0.31557
KIT	S709F	0.58153
ABL1	E450K	0.23607
ABL1	F382L	0.43631
MAP2K2	C125S	0.63301
ABL1	E459G	6.01664
ALK	C1156Y	0.77032
ABL1	L384M	0.15127
MET	D1246V	0.3294
SMO	C469Y	1.23652
ABL1	F317C	1.09557

## Sheet: HR Resistance-HLA-A-B-only
Gene	Mutation	PMHBR
ESR1	Y537S	1.58065
ABL1	M244V	1.05542
BTK	C481S	0.17594
ABL1	T315I	0.42723
ABL1	Q252H	2.62551
EGFR	T790M	2.02667
KIT	N822K	1.98788
PDGFRA	D842V	0.56425
ABL1	E255K	0.16096
ABL1	F317L	0.4413
ESR1	D538G	1.30648
ABL1	E459K	4.82347
KIT	Y823D	3.93183
ABL1	M351T	0.37678
ABL1	H396R	0.30202
ABL1	E255V	0.23542
ABL1	G250E	1.36716
KIT	V654A	1.51696
ABL1	V299L	0.59357
ABL1	F359V	1.00262
ABL1	Y253H	2.12156
ABL1	E355G	0.50473

## Sheet: Passengers-TCGA
Gene	Mutation	PMHBR
ZDHHC8	P362S	1.20034
PRKAA2	R442K	1.71746
DKK4	R203Q	13.9158
ZNRF2	R184Q	2.94238
DOCK5	A1194T	1.0055
SLC37A3	S32L	0.93333
ZBTB11	R70Q	3.21388
FYN	R241C	12.376
NCSTN	V354M	0.65613
ARHGAP36	R483W	0.88798
TNR	V754I	1.19534
SH2B3	V465I	1.07041
BTG4	R221I	1.93691
RGPD4	L941F	0.67794
PIGK	A184T	1.22578
DCAF8L1	R187C	1.11962
SAG	G5R	5.1104
TGM7	S48N	1.55314
FMN1	T517M	1.51593
KCNQ4	G592R	8.61931
LRRC43	E363K	0.74971
HIST1H1B	K150R	1.72821
TRPM4	A480V	1.56642
LCE2D	R79H	1.46182
NUP188	H960N	3.72847
FAM47A	G383V	1.33368
OR2M2	K338E	0.29129
DOCK7	P515L	0.68176
OPRK1	M90I	0.80759
CDH5	T455I	2.29226
POLQ	D890N	0.40967
ST8SIA2	E27D	2.88162
HIST1H2BC	E72Q	0.27611
ANKK1	M231I	0.48829
CACNA1S	H198Y	0.71637
MYH1	T1793M	0.79737
TRIM32	K641N	1.55863
SAMHD1	V133I	0.43505
SEZ6L	P70L	1.43116
JARID2	R1221C	7.24593
OR51A2	S244L	2.58252
STK24	S317F	4.22016
TENM1	D977Y	0.62894
FAM71A	R412Q	10.2211
MAMDC2	R371W	0.75759
PCDHB5	A514V	0.86225
SPANXD	V14I	4.36478
WDR43	R188Q	0.70572
PHTF1	F492L	0.3485
SCN3B	S47F	3.46082
ABCC2	R260W	3.84094
HAND2	E170K	1.67366
AQP5	G30D	0.94757
CER1	D99N	2.68623
TULP4	V1350I	0.63155
SLC25A52	A134V	0.39929
CT47B1	E279K	12.7262
ATG4C	L211V	0.33133
FAM24B-CUZD1	K407N	0.93337
MTMR4	R1041Q	1.93157
LY6K	R26Q	14.0737
KIF7	L1142M	1.76323
RNASEH2A	V133M	0.27788
MYH7	R1689C	3.57474
KRT5	M392I	0.79734
CAMK2B	A558V	2.96907
EFHC2	K702N	0.13873
HIST1H2AA	R78H	0.21441
CCNY	A219V	0.74546
KCNV1	R210H	0.54216
SLC13A1	V44A	0.91574
TENM2	D642N	22.9029
SMC3	R661W	1.93917
TRIP6	R298H	0.49725
SERPINB3	M212I	0.59385
FSIP2	E6147K	0.94719
WHAMM	A731V	0.60171
TRPV3	R462H	2.04671
UPF1	R1031H	1.56489
LRP1B	G2081E	1.45404
ZNF385D	K106N	2.02259
OR51M1	M129I	0.67024
NIN	L231V	0.58781
TRPM8	R4W	0.95891
CHRM2	G254D	6.82584
EN1	L368M	1.02751
LALBA	P15S	0.43997
STAP2	V229M	0.34217
UCP1	R153C	2.2394
CDX4	P79L	1.29554
SNX4	A403T	0.81368
MUC16	E9881K	3.54444
FLNC	R89H	0.22233
SVEP1	A668T	2.41905
FBXO27	V278M	0.78636
AP3D1	A531T	1.4153
SNRNP200	A813S	1.2338
WWC3	S479L	0.3666
HMCN1	R5493T	3.06282
HNRNPA1	Y290D	7.41237
NINL	R1366C	1.56438
FAM13C	S156L	0.50768
CCDC62	T603M	1.14546
FOXD4L5	R349C	9.39379
BLZF1	P332Q	4.22527
SPHKAP	D457N	11.5537
SIGLEC10	P72L	2.57176
CUBN	A1737S	1.55852
STARD13	Q726H	1.20338
ATL1	S59L	0.46746
CAT	A520V	0.69805
NOL10	S686L	0.4257
TMC6	E414K	0.66445
NEFM	D244N	0.94974
ASAH2	G388R	3.31407
ITGAD	E54K	0.95954
METTL2A	S145L	3.49928
PDZD2	G2543E	5.60166
RBBP8NL	G401E	3.51663
PELI2	R229Q	3.38267
IRF8	R361H	1.12177
SGCZ	I41M	1.08178
TDRD5	E206K	5.78947
TSFM	S6L	1.92758
F9	V257I	2.26303
ADAMTS9	E581D	3.34824
KCNQ2	R153Q	3.7193
TRIOBP	R727W	3.56559
CXorf66	T345M	1.92797
SOX3	A55T	3.68
FASTKD2	M657I	0.64033
NR1H2	A23T	3.09017
WNT10B	S305L	0.34029
RPL15	I142M	0.43984
SCN3A	F1214L	1.06107
COLQ	R262H	18.9546
MUC16	E4868K	1.76834
FBP1	R141I	1.88192
CD1C	L294F	0.37426
SLC24A3	T479M	0.29949
FGF3	T140M	0.79779
PABPC3	D225N	1.01625
AREG	S64F	0.5425
PRKDC	A328V	1.43891
MMAA	P43L	1.69089
ZNF626	I305M	1.9296
RXFP2	G549E	0.41785
ARMC4	R440C	12.5567
CATSPER1	G170D	4.12208
ST14	A123T	0.71353
NLRP8	E361K	0.70832
FAM208B	S724F	2.32446
USH2A	R2354C	2.47091
LRRC4C	D483N	2.30463
CNBD1	V269G	1.79232
FAT4	R4142K	0.82034
TRMT10C	M356I	0.62422
NDUFB3	F67L	0.62306
CNTNAP3	Q720E	9.80079
USP54	S700F	0.93812
ZDHHC18	R174W	0.59817
BACH1	D503N	24.3181
SYK	E362K	0.85155
CCDC158	P52S	0.92768
OGDHL	K564N	2.10184
NUP85	A367T	1.91693
DPYSL5	E25K	4.65789
PPP1R10	R173Q	1.19254
L3MBTL4	R516W	1.51606
VN1R2	P309S	3.36269
TTN	E7771K	1.48091
ZNF485	R108Q	0.59675
PEG3	M626I	1.58223
ANKRD30B	D576E	10.3527
COL22A1	P847S	2.32517
DCST2	R114C	12.3707
HVCN1	Q56E	5.83776
SYNE1	V4189M	0.30612
IRX6	P126L	0.19947
SPATA31E1	R329W	2.20303
UBA3	L63V	1.14654
ASCL1	K153N	0.91146
ZNF708	H302Y	1.0257
SLC35G3	A190T	0.7007
IQGAP3	P644S	2.35087
SOGA3	S49L	1.28707
TAS2R42	S73L	0.33075
MYH6	Q1006H	1.64994
AFAP1	G415D	0.88525
MCTP2	G414D	0.34832
HIVEP2	R1603Q	1.00732
IFIT2	N67H	3.82194
CNKSR2	V279L	2.73183
ERBB4	E452K	0.6925
CNTN3	S851L	1.86033
OIT3	H384Y	0.27878
PRAMEF7	D362N	1.96479
WNK3	R1109Q	0.20706
LNPEP	S883Y	0.39045
ATP2B3	E149K	5.67183
FREM1	V12M	0.79829
ZCCHC2	T1173M	4.11308
FBXL17	R548H	1.5491
CDH19	D691N	1.42869
NIPAL3	F91L	0.89281
BCAS3	R444C	7.70769
TRPV5	D548N	0.5893
LACC1	L387F	2.59599
CHRNB3	R355C	5.81714
CYP2A6	A153V	0.76021
NUGGC	E769D	1.32064
STXBP5L	G1091R	1.09167
RYR3	E3254K	0.46898
LRP1	V3694M	1.54003
PSG7	E218K	1.24926
SCN8A	A1961V	6.80219
CDC42BPG	R853C	1.99938
SLFN12	E13K	1.11002
AKAP17A	R124H	1.04329
ZNF28	S167Y	1.38725
ZNF442	P247R	0.44179
PCDHB5	S374F	3.76077
MMS22L	F891L	0.42622
ABCC6	P895S	3.22658
FERD3L	A2V	7.87221
ANK3	G107R	1.49432
CCDC83	R117L	1.43714
JTB	E37Q	2.32861
SMPD1	V301I	0.15673
S1PR1	G347S	0.26395
FAM155A	S299F	1.64064
DNAJC22	R167H	0.53397
NOP58	A511T	2.74331
NLRP14	R657H	3.75207
CARD6	D515N	6.64289
ABRA	D312N	0.76019
OTOR	D54N	1.60797
ODF4	P163S	1.02145
THSD4	R643H	1.45306
INSL3	E54K	6.48168
WBP1	R117C	4.71071
OR2B6	S264L	1.55742
MPP4	R384C	4.80679
FCRL3	V376M	0.36569
NWD1	G890D	0.78513
ZNF28	R374C	3.75061
CFHR3	A123V	1.127
ZMYM4	R600H	0.41849
SLC22A9	A148T	1.22561
TRIM22	R200K	2.28629
ZNF616	K438R	3.90426
FOCAD	A1572T	3.14915
FGF12	P61L	3.05049
SPTA1	E2349K	2.30046
ZNF646	D42N	0.83835
SAA1	E27K	0.22135
USP17L2	A175V	1.18053
WDR27	V361I	1.55433
DDX60	R737W	0.73806
TTLL8	R487H	1.24148
CPAMD8	R1580Q	8.40214
TMEM168	T497M	0.45172
CHRM3	S196F	1.73471
GABRA1	D359N	0.17283
FUNDC2	S167L	0.57747
SPEG	D1599N	0.45286
MYOM2	A1462V	0.29419
FLT1	I532M	0.53455
ATG4D	V316M	0.83489
ZNF546	Q738E	0.38579
POLE	V2152M	0.28724
CDH10	F6L	1.62977
ITGB8	D671N	1.58187
MRPL9	R247I	1.09329
FMO1	R502Q	3.23738
SERINC1	R92H	1.04116
CYP2J2	E298K	1.9073
DUSP22	G155R	5.40403
ESX1	S280P	1.08744
IRAK3	E197D	3.24676
ELOVL2	V214M	0.29399
DLL1	R598H	0.86738
ARMS2	M65I	1.43
EPHA7	S951F	0.3761
LAIR1	G228R	1.28868
VANGL2	R240C	3.27598
CHST12	E205K	2.81463
NFE2L3	R524K	2.25883
OR11H6	S212F	0.7842
FBP2	K208N	1.20487
PPEF2	K306N	2.70932
TTLL4	R468H	1.25635
MLH3	S490Y	0.58813
KCNT2	S577L	0.3074
MET	I565M	1.19654
WDR49	R262Q	0.68536
ZCWPW2	W30C	6.76295
ZBTB3	A254T	1.58775
ZNF174	L289I	0.73755
TESPA1	S394Y	2.70072
IQCF3	R74Q	1.31702
PDZD2	E2209K	2.07359
CCDC13	E659Q	1.05369
EHMT1	P709S	4.34817
DNAJC3	G495R	0.34629
MRPS27	R27I	0.28616
NPTN	A230T	1.09203
ZNFX1	R516M	0.32354
FMN2	P447Q	5.79468
COL18A1	D478N	0.44348
RP1	R1838C	13.3555
SLITRK3	A929D	1.09934
TCP11L2	G422D	0.42654
BTNL8	A36T	1.336
CEP57L1	R68C	1.08306
SLC1A2	E376Q	4.56236
TTN	H2936Y	1.00952
MYO16	S1085L	0.48903
KIF18A	R831W	2.18573
SLITRK6	S123Y	0.99742
ARAP2	S243F	0.54677
MUC16	G13919W	1.03707
ZNF256	K610N	1.18791
OR5H14	R122H	0.0358
MAP3K4	A1183V	4.12097
DCAF8L2	A529V	2.92346
MC3R	V177M	5.46116
OR4N2	I126M	0.0418
ADRB3	S78L	0.86595
RBP3	R462H	0.60283
AKT3	R478Q	20.101
MAGEB2	R3H	1.50267
CHGB	P300S	14.5377
IGHV2-26	S49N	1.5087
CPA2	E104K	2.00371
FDCSP	P57L	0.17886
OR10J3	A243T	3.16889
PCDHA8	P153S	0.30564
FGD2	E47K	15.6615
LAMC3	Q781H	12.1004
PCLO	P4493S	0.81607
CCDC151	A220V	1.65038
OR2L8	Q99H	1.21759
COL6A5	P135S	0.46183
ZNF234	R470Q	1.76546
ACAN	P1471S	3.25039
ZNF71	R206C	5.32171
ZNF681	E615D	1.87986
TLN1	R891W	0.20537
RGPD3	S1138F	1.12542
ZIM2	S292Y	0.5941
NCAM2	S515F	0.87508
PCDHGA5	M317I	0.77781
ARHGEF37	G546S	4.20533
ZP1	S168C	9.21088
COL22A1	G1515S	4.19421
BPIFA2	D161N	4.47888
LRP1B	D1614N	2.28818
DSEL	P1158S	0.87376
ZNF276	R465W	4.87886
KY	G627R	8.63495
MRPL9	E143D	0.82965
NYNRIN	R253K	4.06655
DUSP12	S232C	4.24035
RASSF9	R272Q	1.06897
CYP8B1	L139R	2.18727
RAB3IP	R160C	3.32945
PKDREJ	D489N	0.6582
EML6	R1783Q	0.29138
RPTN	E126K	18.3097
DMD	K2204N	2.33616
WDR49	E5D	1.65625
CCDC158	P52L	0.7125
OR2T4	S296Y	0.20421
NEU2	A207V	1.26054
TRBV20-1	R38S	3.00583
SNRPE	R42W	1.52383
SULT2B1	R230C	4.47537
PCDHGC3	R183C	3.94856
SYNE1	S1250Y	3.19827
CCDC158	R478H	0.71624
CALCR	A467V	0.55563
SPAG16	R282H	7.33914
HECW2	D353N	16.0704
OR10H2	V75M	0.10994
MGAT5	R37Q	2.89813
CCNB3	E1010K	0.06203
NBPF4	N548K	0.92402
COL4A5	G21E	1.30104
LCN1	R129Q	2.51315
OR4N5	Q100E	0.35401
OR10G8	A9V	1.10419
DSCAM	R742Q	0.61397
SLITRK3	E912K	0.85393
ZNF70	D116N	20.4637
ANKRD30B	S493Y	0.21713
COQ7	R35C	0.90596
STT3B	R742C	5.96167
ATP10B	R850Q	1.41056
RGL2	R212Q	5.081
HYDIN	E1509K	1.15036
NCSTN	V75I	1.53234
KRTAP27-1	E96K	4.24708
MRPL36	A63V	0.24329
CHRM2	E382K	5.04846
MUC16	R8110K	2.44402
LCE3E	S2F	34.4601
ARSD	T412M	0.13055
FMO3	G240E	0.87415
TTC8	A439V	4.53912
KIAA1109	P3043T	0.13931
SPATA31E1	E998K	0.77762
FHAD1	R754C	4.54343
RASGRF2	R481C	2.85432
SDC1	R230W	5.56102
FAM83B	S249L	0.83009
DUSP27	D1134N	2.14442
PCDH15	G169E	2.08096
TPR	K1007N	1.78869
OR56A4	S240F	5.31564
ZNF560	G764E	2.7345
OTOP2	V388M	0.47956
SYNE1	V3347I	2.54844
MRPL39	K83T	2.07383
ERCC1	V126I	0.57141
ARHGEF5	P1064L	1.04826
GRIN2B	R439C	14.1495
DSC2	G193R	0.44968
AHSA1	R336C	1.88814
ARHGAP25	F470L	1.47389
LRFN5	N339K	0.70812
OR1L3	M296I	2.22952
TCHP	R195Q	1.18538
OR4A15	H133Y	0.38548
CNGB3	H768Y	0.53517
PCED1B	M374I	0.96207
ZNF644	K962N	4.85642
ALPK2	E1367K	3.30981
IL37	E148G	1.74203
PAPPA2	L481I	0.57495
CCDC63	S243C	4.72509
UBL7	S214F	0.23706
TEX11	E761K	0.71684
IBSP	A14V	2.12649
MMP16	F405L	0.31703
ANK3	R3719H	1.31199
SCN10A	E568K	4.66365
PAGE5	P42T	2.20394
GRM2	R411W	0.50699
ZNF808	H589Y	1.02725
ADH1A	V74M	1.19072
ZNF84	H561D	7.03748
ART1	R267Q	0.48209
PABPC5	P53L	1.46876
KRT7	R187H	2.58102
AIRE	C434Y	1.90516
FBXL13	E249Q	5.28082
SORCS2	R631C	3.69536
CYP4Z1	G85R	0.79704
ANK2	A178V	0.71962
GRAMD1B	G73S	8.29628
KRT3	D340N	0.9245
HSPA1L	K79T	1.65962
FAM161A	I472M	2.54445
PROS1	D163N	8.20283
EPHA3	S906I	0.56905
TIGD4	S309L	3.21914
SLC9C1	E1139K	8.88656
TTF1	K386N	7.67791
HOXA1	P297L	1.41701
TKTL2	A466T	0.74642
FLG2	E443K	4.39093
ACADM	F48C	7.25486
ZMAT1	K239N	2.74179
ZNF521	V1061I	0.86632
MEP1B	K396N	0.71613
CARTPT	R68C	3.41939
NLRP5	S898F	0.37543
KIR3DL1	H72Y	0.40849
SLC8A3	M292I	2.70831
ARHGEF12	R594Q	1.71152
TAAR2	D257N	8.21795
ZNF677	H281Y	1.64115
DDX60	R737Q	0.90425
CHD7	K1536R	3.94872
ATP2A3	A303V	1.14205
HECW2	T651M	2.8517
ZFP42	I296F	1.73243
C17orf75	L225F	0.92121
COPG1	L542I	0.52096
RAB11FIP2	R129Q	2.54696
FDPS	P346A	0.71606
C6orf118	A329V	1.10961
IGHV4-28	K95N	0.59273
RSPO2	Q57H	1.21087
HLA-DRA	T118I	0.22317
RNF17	E1412K	0.46345
DARS2	R550C	2.48258
APOBEC3C	R45H	1.79099
CD163	S692L	4.75747
FLG	G491E	7.2123
DLGAP4	E186K	14.0018
TEX15	S2553F	0.91096
IFNL1	E111K	2.22224
SMR3B	P73S	5.54302
EYS	G85E	1.60342
LPCAT1	D458N	0.56107
PCLO	F4094Y	0.65882
ABCC6	A90T	1.41972
ABCC11	A1088E	1.65662
RALGAPA1	R922L	0.86605
CPLX4	M5I	2.0898
ZNRF3	S441F	0.22933
ASPRV1	V102I	1.44938
ZNF148	L155F	0.61993
OR8K3	S116L	0.64039
MKI67	Q1334H	3.98001
MTF1	S38F	0.50571
KLRD1	E41K	1.39251
GAS2L1	R83Q	0.61537
IL1RAPL1	A117T	2.76139
FRZB	A65T	1.04828
ZNF536	E312K	1.13244
PEG3	D1361N	8.63603
MYOM1	A1670V	0.281
DPPA4	E304K	14.4606
CRYBA4	D167N	6.01995
TAAR2	G316D	1.52556
OR6C70	S70L	1.59998
HRASLS5	R246Q	1.54953
LGSN	G385E	0.53419
FMO4	S333Y	0.78122
NWD1	E944D	2.9912
DRD1	A27T	1.45906
HOXB7	R160C	2.00636
F11	E305K	0.76223
AP4B1	S466L	0.59395
TRIM49	E369K	2.49683
SIPA1L1	T892A	1.16401
NHS	P1108L	0.18725
GLRA4	R353Q	2.52495
PHF8	R102C	13.165
KRT34	R205H	0.33153
FLG	A1946V	1.30032
SIDT2	R150H	0.78802
SEZ6L	S121L	1.85891
PPP4R1	R737I	0.27594
P2RX3	D248N	4.44063
FAM135B	P563L	1.31315
IL17RD	V478I	0.48503
ADCY9	L988F	2.36644
DCHS1	R2672Q	1.89641
LURAP1L	R116C	3.01828
PRB3	G160E	10.8445
SERPINB9	G288E	1.22937
GABRB2	R470C	2.55198
TECTA	A137T	0.3378
USP29	P307S	1.57562
MUC17	R2342C	1.64916
DNAH10	R4344Q	5.5125
DSG4	E202K	0.54746
SYNE2	R1222W	0.90163
CST2	E124K	0.84669
TENM3	S355F	0.99432
OR2T6	E3K	10.0846
CACNA1H	A2178T	2.08319
RYR3	E2776K	3.66049
IMPG1	A425E	2.47997
PLXNA4	R1381H	1.758
LETM2	R275C	1.37121
NPPA	D103N	1.85621
NADK2	R392H	1.94816
ATP6V1B1	R331W	0.89158
RIN3	S872Y	0.3806
FUT5	A327T	0.5128
OR10R2	E42K	0.71495
PAPPA2	R784Q	23.5195
TRPM8	R4Q	1.01845
GDPD1	R122T	4.30754
KIAA1324L	S1026F	2.31948
DSG1	R86H	2.07023
DNAH2	R731H	1.99479
CLCNKB	A146T	1.70381
ZNF577	R65Q	1.3644
DCAF12L1	V207I	1.84766
MYCT1	R2Q	4.37772
BPIFB4	R240W	0.43315
DSEL	R773M	0.57825
SLITRK6	G568C	6.79904
C4B	R1060W	1.41494
IGLV2-11	S111L	1.14569
AMZ1	V129I	1.53257
ZNF366	R56Q	1.08599
NIPAL1	M124I	3.16147
ATP8A2	K305N	2.6245
GIMAP6	E3K	2.35671
POTED	E172K	4.3076
HCN1	A692D	2.02163
AKAP6	E1218Q	1.38852
OSMR	E102D	2.34049
KLHL10	S252N	6.695
STAB2	G1956E	10.6388
LRIT2	E82K	0.53527
PRB1	G109R	16.3574
USP31	D383N	3.44313
SERPINB4	G109R	0.34628
NTRK1	N440S	3.86533
KRT6A	G97R	1.30332
EPS8L3	S2L	0.90221
SIN3B	R289C	9.0702
MKI67	T2332M	0.55202
LRFN5	P316H	1.43047
MYO7A	R430H	1.4432
CLEC18B	R165Q	4.19443
ADAMTS4	R664C	8.06181
RHAG	G178W	0.79756
PKD1L1	R1194W	1.14099
USP31	R376H	0.03222
OR10S1	R322Q	12.3256
PKHD1L1	M3072I	0.43196
SPRED2	R15C	3.30608
OR6X1	I287M	0.43179
INVS	R799K	8.10545
TECRL	G111V	2.70906
ZNF366	T306M	2.38552
NAALADL2	R609H	0.84253
DHX32	E663Q	1.08496
CC2D2A	R324H	1.50689
PCDHGB2	R535S	1.0535
ANKRD30BL	D30N	0.29832
TRMT1L	L619V	1.39404
SLIT1	E1322K	0.97039
GOLGA5	E397K	2.31494
EVA1B	A122V	1.38072
OR4K1	P284H	0.42998
RAB10	R70Q	0.62201
A2ML1	A590V	1.84574
GAN	E308K	1.17014
FER1L6	V1839I	2.01792
PCDH18	P61L	0.71536
ZNF628	A13V	3.77204
ARHGAP11B	R87W	1.12713
TMEM71	R63Q	3.37435
CLSTN2	T595M	0.22292
PCK2	R53C	4.5857
IL2RB	G402E	5.58503
TTC21B	R1050Q	5.94343
RAB28	E102Q	1.7957
PDZK1IP1	G69E	2.20229
CATSPER4	G363E	1.7303
SHKBP1	R357C	3.00748
OTOP2	A392V	1.61192
TMC7	E153K	3.41708
PHKA2	R1111Q	0.4633
ZNF645	R142Q	4.22714
SLC4A3	P125L	3.41969
ALDH3B2	A285T	0.31028
NLRC5	S1642L	1.25905
ADRA1A	W165C	6.1839
MX1	N491K	0.41744
FAT2	S506F	0.28605
OR2B11	V211M	0.66192
RHO	A260T	2.05647
EPPIN	E78K	4.6227
CR2	A470V	3.16332
ZNF608	K99T	6.02641
TRMT13	E281K	1.45967
CHRFAM7A	V184I	1.62511
HACE1	R493I	1.46653
TLR4	T319N	0.94396
PCDHA4	M770T	2.56475
EXTL1	R216W	2.97629
ITK	R20I	0.27953
HTR6	R329Q	0.42152
TSHZ3	S143L	1.37457
TMEM202	A32T	1.78399
TGFB1	R277C	4.59158
PCLO	P1152L	0.30035
PNPLA5	R328W	1.97011
FAM184A	K242N	1.48038
GCDH	A404T	0.35454
MYO16	A291V	0.70323
MKRN3	R469W	1.72283
MUC16	P7036S	7.73698
DCAF4L2	V329M	1.29381
OR2J2	G311E	6.30618
MYH7	R1167H	2.8781
NPY2R	V153I	1.76555
LCP1	E120D	0.27364
SLC15A1	S86L	0.48584
CDH7	D685Y	0.24418
ADAM2	A202T	1.19076
OR2J2	D122N	0.42449
CDK5RAP2	S622L	0.40627
A1CF	G410E	1.16213
GJA4	R114W	2.42342
ATXN7	R527Q	1.01404
XDH	R896W	2.47466
LUZP1	R977M	1.98328
VASP	R307Q	3.06322
CXorf65	R80H	1.66832
CNR1	E133D	0.45969
SAMD9L	H741Y	0.6638
TTC7B	D573N	0.52367
SCRT1	F313L	1.01067
MUC16	M9954I	0.55178
CCDC87	E791Q	0.52411
CWH43	E390K	0.99053
CAPN15	G746S	0.85562
CARD11	R918W	1.6159
SYNE1	E1744K	1.37136
MYH4	R1118H	1.68496
FAM47B	R248H	1.36148
ESF1	E160Q	2.33476
SPERT	P45Q	0.83764
PSMD4	R17Q	1.0567
ZBED4	R854W	1.56704
ZNF335	R284C	4.10746
IMPG2	P1181L	0.36217
CLEC4F	M366I	0.21564
GAN	R593C	15.9645
MUC16	P7714L	0.06387
CD84	P17L	3.85108
ARHGEF17	R542Q	1.39897
MUC16	G10293E	1.30147
BPNT1	R28C	9.08141
OMD	P90L	0.50924
CUTC	S63N	0.90288
HLCS	S238F	0.23379
TBC1D15	Q78E	5.62344
OLFML2A	V171M	1.03189
ZFYVE26	R1340C	5.44812
GAB4	E52K	1.37197
SLC32A1	A155T	3.0214
KCNQ1	K419N	1.54961
SYCE1	E87K	1.32194
CAPN9	A345T	1.28597
AHNAK	P3575S	3.22877
ASPRV1	D287N	0.81186
UNC93A	R388C	1.18651
ELFN2	A353V	0.92075
SLC25A18	R309H	0.73564
HUWE1	V3322I	2.01548
DNHD1	R4591H	0.01247
ECM2	V692I	0.37793
CCDC9B	R68Q	0.42076
ST8SIA2	R274H	0.07003
GPR153	R5W	2.44889
CEACAM4	A7T	3.34074
TSHZ2	E117K	1.19107
GNL1	P405S	0.73941
SIAH2	M292I	2.37657
TLR3	I807M	0.99539
DNHD1	P3807L	1.92339
RSG1	E254K	3.03752
NEGR1	Q319H	2.59841
MAEL	R345C	1.57156
IRGC	R299C	3.09133
ZZEF1	L914F	0.62332
FAT4	A132T	0.73277
SEMA6C	E499K	0.8045
ADCY4	R525H	1.74631
ZNF543	R328Q	0.98142
ZNF804B	K935N	9.66393
GDF7	Y376H	4.45625
SYCP2L	M373I	0.59125
HCCS	R197Q	0.37564
STXBP5L	G451R	0.63276
GAK	A1129T	1.28675
SEZ6L2	A765T	1.79205
CCDC138	E256K	0.84676
NLRP3	K599Q	4.17458
VRTN	R344C	1.28206
TRIM50	G415R	0.43963
LGSN	P227S	0.87585
FITM1	E146K	1.96918
CDC42BPB	R647C	5.13415
TDRD10	E126D	3.38362
B3GNTL1	R152Q	1.28897
CAPN6	E35D	0.34848
DRD5	R69H	0.76682
SLC18A2	E120K	5.71581
FAM171B	S794F	1.14427
TMEM200C	V39M	1.7862
LDOC1	E36K	2.03421
PEAR1	R77C	2.54719
A1CF	D336N	0.04135
PRKAR1B	S77F	3.7515
RGS7BP	R153Q	13.5615
PLD3	A32V	0.89131
SLITRK6	E449K	0.86205
MS4A1	G75E	0.43821
ADAM21	E402K	1.01276
TRAV8-4	E90K	1.13265
SENP7	G254D	0.87662
NLRP5	L1072I	0.68285
ANO7	R443W	1.03447
SLCO2A1	G183R	0.63904
RIN1	R749W	4.49407
ZFHX3	S296L	0.49143
SEMA3A	Q430E	0.92266
APOBR	G307V	2.92404
LRRC32	A74T	0.51781
KCNH4	R533H	0.37021
LGALS9	R332C	0.86322
MFSD9	R109L	1.58102
ZNF649	G263R	3.58006
ZNF146	A276T	2.25465
ACER2	V79I	0.19788
BRPF1	A16V	2.14601
MYT1L	R631C	4.30605
OR10J3	H54N	0.89208
DENND1B	D386N	0.50749
PNLIPRP3	S75Y	0.53882
CYP2E1	R337Q	1.43918
CDCA7	S231L	0.39293
FAT4	A2214T	1.32656
RYR3	G1600S	0.93988
NEDD4L	R895H	0.95096
ZNF331	R70K	8.89231
NCF1	R162C	1.77746
UBQLNL	E197K	1.54196
OR51S1	D240N	3.69879
PHYKPL	R156C	2.54005
XAB2	R372Q	0.63166
SLC6A4	V457I	0.3332
RBMXL3	R382C	6.58816
NFU1	S158L	5.66176
SLAMF8	S102F	1.73548
ZSWIM5	R265H	0.67266
FRG2	A47T	1.00406
RPAP1	A23T	1.05254
PLCB4	M1027I	2.05275
SCN2B	A214T	26.9492
LRRCC1	E923Q	2.29289
NPAP1	P27L	2.47316
GIMAP1	G206E	0.34459
MAFB	A99V	0.68331
CDC26	R8H	0.23184
GK2	R486Q	1.80962
MAPK8IP3	R915W	0.40106
RHD	V352I	2.44553
EFCAB6	R1207C	6.48099
ST18	L624M	0.53065
CCDC39	Q438R	1.40987
DNAJB8	R123C	9.29591
FSTL5	G29C	3.34462
CCDC124	P182L	0.50281
WISP2	R22H	1.34613
FKBP1A	F100L	0.33596
PLN	I33M	1.85054
OR10Q1	R19C	1.84875
GPR149	F426L	0.88486
TTC7B	R415C	2.18324
ARID5B	A126T	3.76258
GPR137B	P30S	0.8096
SVIL	P1112L	0.45526
HEPHL1	R446K	1.36243
WNT11	R221C	19.8751
ASPG	S335L	0.26183
GTF3A	K306N	1.15603
ZNF354B	M93I	7.57893
CAPN6	R310C	3.51034
AXDND1	E930D	0.32235
CXorf21	R274H	0.25009
BLK	V101I	1.51102
RNF6	E32Q	2.18647
PCDH11X	T159N	1.06188
CIB3	M172I	1.07567
PDE9A	P75L	0.58252
USH2A	D4208N	1.08543
MACC1	H467Y	0.35742
SPATA4	A210V	0.59737
SMAD1	A170T	0.92032
LRP1B	P2788S	11.1362
ACY3	E207K	0.61624
FGD2	D145N	0.56756
NUP188	P1381L	0.6858
KDR	R347H	0.6521
ZNF479	R50I	0.48684
LIN7A	E41K	2.91098
ADCY9	E1343K	1.01787
ANKEF1	A135T	1.62969
NLRP12	E115K	2.7818
COL4A3	G401E	11.5462
RBM42	V193M	0.26462
SYNE2	T3210I	1.29216
SLC4A1	T422N	0.64088
SAG	S160N	7.58157
GLI1	R557C	1.97041
FAM135B	E567K	0.19594
NPC1L1	S911F	1.25597
PSG6	E310K	1.42738
OR5AN1	S39Y	0.39134
CLEC4C	D117N	0.86674
TINAG	R157C	10.0804
GBGT1	P84L	1.83924
ZSCAN29	R689Q	1.22817
XDH	V486L	3.21831
CFHR3	P90S	1.70248
ADAMTS20	E1568K	0.90088
OR1S1	M310I	2.4909
TRAFD1	A317P	2.13866
SH3PXD2B	P614L	1.77532
ITGAD	A507T	4.06111
OGT	E883Q	0.89199
LRP12	R394H	2.21154
SVEP1	T523M	3.37138
MAN1A1	L638P	1.10879
ITGAD	A586V	1.39394
MORC1	A33V	0.20639
GGCX	R453H	1.23525
ASXL3	P416L	0.87438
OPRD1	V316M	0.21594
BCL6	R140H	0.96315
COMMD3	R131C	2.29018
SCG2	R421H	3.82022
PDILT	P119T	0.45636
TTN	E7771D	2.49475
MUC16	T5764P	0.9131
PIEZO1	R1943Q	0.51089
COL7A1	R2338Q	6.5113
EPHA7	A417V	1.05243
MAP4K1	R740W	1.70693
SLC36A1	S471F	1.26047
ERBB4	K1002T	0.96116
SAMD9	L1319I	2.29084
PTGR2	L252M	2.21456
ADAD1	K208N	0.78446
GZF1	T241M	1.25606
2010-03-01	V172L	2.18654
PCDHB16	V35I	1.75531
CABS1	E241K	1.30255
FRAS1	R1891C	9.56826
RBM22	R201H	1.26301
MYH9	A1072T	1.07695
FOXO4	P394L	0.76722
TRPC3	R919T	4.44981
CEBPE	R167C	3.47217
LHX8	E182D	1.59341
RPE65	G140W	0.91029
RHOBTB1	R665H	2.00826
ADAMTS12	P1521S	2.79322
ARFGEF1	S1604F	0.64313
DLG1	E113K	6.82291
SLC24A4	V216M	0.45763
QRICH2	R1392W	1.96958
TRIM29	P557L	1.12506
PCDHA8	E349K	0.55589
F13A1	D575N	1.29453
MGAM	D1056N	0.37172
STRC	R1602Q	2.46352
MYO1A	R544W	0.84788
SASH1	G557R	0.91454
OR2L2	M36I	0.67922
ABCA1	P1475L	3.58167
FAM69C	R355H	2.69809
SNAPC3	F155L	1.40513
ZIM2	P268S	2.27902
GTPBP1	I362L	1.52985
OR8B12	P20L	0.47225

## Sheet: Drivers-not-HR-TCGA
Gene	Mutation	PMHBR
PBRM1	R1096C	3.47484
CHD8	S1632L	0.383
TP53	I195T	0.545
SF3B1	K666T	0.68144
CSMD3	E171K	3.58839
NRAS	G12D	1.65028
ALK	G452W	7.84586
NFE2L2	L30F	0.93767
MFAP5	R153C	1.85444
HRAS	Q61R	1.78189
PTPN11	F71L	0.46753
NCOR1	R330W	2.02925
CSMD3	R3127Q	0.39401
CHD4	R975H	0.76145
BCOR	N1459S	0.83829
CSMD3	T2652M	0.68885
MB21D2	R288W	2.54918
SF3B1	R957Q	1.24294
JAKMIP2	R283I	2.60912
PTEN	P38S	0.85654
FGFR2	M537I	0.40623
TP53	G244D	3.2674
TP53	R273P	3.74744
TP53	V274F	0.67169
PGM5	T476M	0.53062
IDH1	R132L	0.81897
TP53	G334V	0.53853
TP53	M246I	2.56496
USP28	P235L	0.74691
COL4A2	R1651C	7.36154
NFE2L2	E79K	3.36969
LZTR1	F243L	2.53474
TP53	S106R	0.07351
NCOR1	R2214C	6.75723
ERBB3	G284R	2.77991
TP53	I232T	3.75595
SMARCA4	R1192C	6.31019
EGFR	R108K	0.797
SMARCA4	R1243W	0.70219
DCLK1	R45C	0.6391
RB1	R451C	0.49939
SMAD4	R361C	1.74355
TP53	Y126D	2.57734
CREBBP	R1446C	7.16837
TP53	V173M	4.89906
APC	S2026Y	0.13651
ABCB1	R467W	0.44202
USP28	R141C	17.7332
TRIP12	S1840L	1.22997
MYO6	R928H	1.63114
EGFR	S752F	0.65456
ATM	R23Q	2.96672
TP53	R280T	11.2798
BRAF	V600G	2.3215
PIK3CA	E600K	1.7762
TP53	T211I	0.31778
MYC	S146L	0.2525
KMT2B	R2567C	2.69146
TRIP12	E1803K	1.19879
CDKN2A	E88K	0.62866
FGFR2	R664W	0.64049
MYCN	P44L	0.48368
PPP2R1A	W257L	0.89354
TP53	G262V	0.82122
TP53	Y205C	1.75533
CTNNB1	D32H	4.11735
KMT2B	R2332C	3.6042
JAKMIP2	E155K	0.7108
MTOR	S2215Y	0.19785
TRIM48	M17I	2.09876
EGFR	A289D	3.59739
BRAF	G469V	0.73554
TP53	A276D	16.6259
BRAF	K601E	1.26209
TP53	R280S	12.5541
CIC	R201W	0.73706
DCLK1	R80W	0.58385
DKK2	E226K	4.63262
IDH1	R132G	2.08507
DNMT3A	R882H	0.58737
TGFBR2	E519K	7.00738
TP53	V274D	15.3616
ACVR2A	R400H	5.27468
GNAS	R356C	2.63835
PTEN	H93R	0.25441
KCNQ5	G273E	1.73298
TP53	C135F	0.51163
CTCF	P378L	1.03772
CDKN2A	D108Y	0.54024
ARID2	P1590Q	3.95814
CHD4	R1177H	0.28714
NSD1	A2144T	2.06786
NFE2L2	D29Y	0.2017
INTS7	R106I	1.19289
CSMD3	G742E	1.09503
CAPRIN2	E13K	0.63167
TP53	F113C	5.09658
MAP3K1	S1330L	0.46616
OR5I1	S89L	0.4814
FGFR2	N549K	2.26316
PTPN11	D146Y	0.43181
TP53	R213Q	0.65655
PIK3CA	N345T	1.484
ERBB2	G222C	21.6751
TP53	P151H	0.62755
TP53	D281H	3.73485
ERBB3	D297Y	2.57337
ARHGAP35	R863C	1.5587
FAT1	E4454K	0.72961
TP53	M246V	2.90499
ERBB3	T355I	2.90022
COL5A2	D1241N	2.61714
STAG2	A300V	0.43382
EGFR	G598V	0.71632
SF3B1	E862K	1.53323
NOTCH1	R353C	5.40806
TP53	C176W	2.34448
CTNNB1	S33C	5.60752
CHD4	R572Q	1.96661
CTNNB1	H36P	0.90913
NRAS	Q61L	1.54354
TP53	V143M	2.97663
TP53	P278A	16.6012
CDKN1A	D33N	6.45948
TAF1	A445V	0.5363
TP53	C135Y	0.61366
TP53	V274G	13.1074
CTCF	R377H	1.12727
CTNNB1	A391S	5.80203
NFE2L2	D29H	0.32728
CSMD3	R1529H	3.63968
SMARCA4	R381Q	0.70932
DNMT3A	R882C	1.91005
CSMD3	R100Q	0.74032
MYH2	R1388H	1.28279
PTPN11	R512Q	0.24955
FBXW7	Y545C	3.82085
CSMD3	P258S	1.3767
AKT1	L52R	0.77512
PIK3CA	C604R	1.45698
CSMD3	L2481I	0.63383
TP53	Y205H	0.76592
TP53	P177R	13.8467
MYH2	P228L	1.1905
TP53	C176F	1.00241
TAF1	R1163H	2.16023
KMT2B	R1597Q	0.79993
SMAD4	R361H	0.9078
SMARCB1	R374W	3.42664
SMAD4	D537H	0.41763
SPOP	F102V	0.25791
TAF1	R1221Q	7.20334
CDH1	R732Q	3.20809
MYH2	S337R	0.85166
PIK3CA	C420R	1.17204
MYF5	E104K	0.55217
ZNF117	R185I	2.2602
TP53	R196P	0.78434
TP53	K132N	0.57084
TP53	E286K	3.27704
PIK3CA	V344M	1.1505
NSMCE1	D244N	2.27863
PTEN	S170N	0.52625
MYD88	L265P	0.86789
EGFR	T363I	2.10557
PIK3CA	E545A	1.98347
SETD2	R2077Q	7.63476
RNF43	S607L	1.84012
CSMD3	R395Q	0.94955
APC	S1400L	0.87217
CHD4	R1105W	1.64303
CTNNB1	D32G	3.99907
PPP2R1A	S256F	0.8773
ATM	R2691C	2.09905
TP53	S241F	2.05676
TP53	G105C	0.97477
EP300	D1399N	0.17448
FBXW7	S582L	0.88645
VHL	S111N	0.71184
ELF3	P30S	0.64742
TUSC3	F66V	1.44393
THRAP3	R504W	5.08773
MTOR	R2152C	2.75076
PIK3CA	P471L	1.53223
ARID1A	R1262C	3.39301
KRT15	G232S	0.26104
CTNNB1	K335I	0.40669
PTN	E68D	8.87433
TP53	Q331H	1.8138
EP300	C1164Y	0.87588
EGFR	R252P	8.61285
ATM	G1663C	2.33308
TUSC3	R170I	0.41425
TP53	I254S	0.26841
TP53	G266E	1.1914
PIK3CA	K111N	2.30301
PTEN	G129V	3.00793
TP53	G266V	0.71715
PIK3CA	G106V	0.78714
TP53	C141Y	0.43846
MYH2	S1741F	1.29982
NFE2L2	R34P	0.60213
RHOA	R5W	1.33591
GATA3	R305Q	3.93632
RAC1	A159V	3.23059
CHD8	F668L	0.23184
FBXW7	R465H	3.94381
TP53	I195F	0.22819
SMARCA4	R885C	1.41361
ABCB1	R1085W	1.3715
ERBB3	M91I	0.41556
CTNNB1	T41I	1.22103
ZFP36L2	D240N	0.09069
CASP8	R248W	0.348
CTCF	R377C	3.47997
ABCB1	R41C	2.58666
KRAS	G12S	1.77479
PIK3CA	M1004V	1.09841
NFE2L2	D29N	0.4298
BRAF	G469A	1.23666
RHOA	G62E	3.25036
TP53	G105V	0.20746
MYCN	R373Q	24.0283
KRAS	A59T	2.22179
TP53	G279E	18.8342
PIK3R1	G376R	0.5776
TP53	V216M	0.56265
GRID1	R631H	1.0819
NF1	R1276Q	1.70223
PPP2R1A	A273V	1.91931
BRAF	G469R	1.35518
TP53	R273L	1.57765
STK11	G242W	1.17193
ZC3H13	R453Q	19.9746
TP53	R267P	0.95892
MYF5	R93Q	1.92465
TP53	G244C	7.73095
ZNF117	R157I	2.43272
TP53	E271K	0.93098
MBOAT2	R170C	0.97365
CREBBP	P2094L	1.92724
PIK3CA	H1047L	0.87721
TP53	G245C	8.16517
RPL22	R113C	2.75016
PTEN	H123Y	2.25221
CSMD3	G1195W	0.62535
PTEN	C124S	3.28296
PTEN	P246L	0.05364
TAF1	R1442L	0.36002
TP53	S241Y	2.85895
TP53	P151T	1.1361
TP53	V272M	1.67919
PIK3CA	D939G	3.91718
PIK3CA	E970K	2.38033
CDK12	R890H	0.5249
TP53	Y126N	2.90729
VHL	H115N	0.44899
CTNNB1	S45F	1.463
TP53	C275Y	1.47719
PIK3CA	E453K	1.03429
CAPRIN2	R215Q	1.37417
CDH1	E243K	0.85747
TP53	H179D	14.3925
TP53	L194H	0.57392
TP53	C277F	2.1597
EGFR	L861Q	2.27438
TP53	L265R	3.32534
TP53	P278S	18.5986
ERBB3	R475W	1.13028
TP53	V272G	4.60567
KRAS	K117N	6.26294
ARHGAP35	V1317M	0.5466
MS4A8	S3L	5.41707
CSMD3	D285N	1.10152
TP53	N131I	0.25328
TP53	S215I	0.7869
CTNNB1	D32V	1.62605
TP53	E171K	2.01928
TBX3	E275K	0.04339
NOTCH1	A1918T	0.98412
EGFR	S645C	4.23617
TP53	K120E	0.68065
FAT1	R1506C	0.80529
SMAD2	R321Q	3.48249
RIT1	R86L	0.42791
TP53	Y220S	1.99717
CDK12	R1008W	3.84863
PIK3CA	K111E	2.0105
GATA3	M293K	6.4138
HRAS	G12S	1.77479
NRAS	G12C	5.27656
EZH2	R679H	1.85085
CSMD3	R5C	21.8997
ARID1B	P1411Q	0.83318
FGFR2	E777K	1.08354
LUM	R330C	8.6927
PIK3CA	G1007R	0.73572
KMT2C	H367Y	2.24827
TP53	G154V	0.3857
OR5I1	L294F	0.45064
EGFR	R252C	16.6817
DDX3X	R528C	5.96664
MYH2	E1382K	2.59263
XYLT1	R754H	1.33275
PIK3CA	G118D	0.26903
TP53	H214R	0.93601
APC	S2307L	4.45101
TP53	S215N	0.40833
MTOR	E1799K	0.48165
CSMD3	E531K	1.31133
MAGI2	L114V	0.52769
MAGI2	L603R	0.90599
PTEN	C71Y	0.76553
TP53	E224D	3.51429
KRAS	A146T	3.96758
TP53	D259Y	0.66807
CDKN2A	P114L	0.23442
ABCB1	G610E	3.25093
XYLT1	E804K	0.10649
CSMD3	E2280K	1.5432
CREBBP	R1446H	1.8657
MYH2	R1668W	2.753
RHOA	Y42C	4.01591
FBXW7	R689W	4.25743
FAT1	A2289V	0.79245
KMT2D	R5432Q	2.92036
BRAF	G466E	0.46751
TP53	E286G	2.96456
CASP8	S99F	0.72799
PIK3CA	H1047Q	1.64969
MED12	E79D	1.66539
CTNNB1	G34V	2.09557
EP300	R1627W	0.46656
KANSL1	R1066H	6.70232
ERBB3	A245V	8.46926
TRIM48	E28K	2.57884
MYF5	R129C	1.11944
CTNNB1	S37A	1.64886
PIK3CA	E726K	1.50501
NFE2L2	E82D	1.9285
TP53	C238F	1.89828
FAT1	R881H	0.96504
MYH2	E868K	1.86859
VHL	V74D	1.61043
LHFPL1	R69C	3.94492
NRAS	Q61H	1.68648
PIK3CA	C901F	0.70965
RRAS2	Q72L	1.30685
PRKCI	R480C	1.72569
CTNNB1	S33F	1.5542
CTNNB1	S45P	1.91716
MYH2	E900K	5.96314
FGFR2	K659N	2.26425
KRAS	Q61L	1.54354
NFE2L2	G81C	1.6097
NFE2L2	R34G	0.82954
MTOR	P2158Q	0.62927
DCLK1	A18V	1.42814
MTOR	I2500M	0.95194
TP53	I195N	0.66753
PPP2R1A	R183Q	0.54375
LUM	E240K	1.59112
FBXW7	R505L	1.97335
KMT2C	F357L	3.47239
EGFR	A289V	2.21603
CTNNB1	G34R	2.91661
MB21D2	Q311E	1.61933
EGFR	E114K	0.18169
TP53	D281N	5.34884
PTPN11	G409W	1.17691
TP53	R248P	0.82588
CHD4	R1068C	2.65889
ERBB3	V104L	0.44247
BRAF	G466V	0.28688
CCAR1	R383H	0.59972
FGFR2	S252W	0.26531
KEAP1	R470C	2.49463
PTPN11	T468M	1.12453
SPOP	E47K	3.76768
PBRM1	M1487I	1.04625
METTL14	R228Q	0.2666
MBOAT2	R43Q	0.83598
MFGE8	E168K	0.49828
NF2	R418C	6.61315
TP53	R267W	1.37889
SMARCA4	T910M	0.97814
COL4A2	R1410Q	8.81221
NFE2L2	G31A	0.58034
GRXCR1	R147C	8.58992
TP53	P151S	0.73565
METTL14	R298P	5.62926
KCNQ5	S280L	1.44366
PTPN11	Q510L	0.41807
TP53	E286Q	3.4506
TP53	G266R	0.84184
TP53	H193Y	0.32847
CTNNB1	S33Y	1.67942
APC	S2601R	3.56669
CTNNB1	I35S	3.41875
HRAS	Q61L	1.54354
TBX18	H401Y	0.16788
TP53	R248L	1.44074
GRM5	T906P	1.89623
HRAS	G13V	1.18347
DNMT3A	R659H	2.47065
KMT2C	R4693Q	0.05466
PGM5	T442M	0.21215
PTEN	G165R	0.4535
MYH2	A387V	0.3442
KCND3	S438L	0.26536
TP53	V157D	0.8457
CASP8	R233W	0.348
TRIM23	N92I	1.36385
TP53	R249W	0.30363
ERBB3	V104M	0.29847
GNAS	A109T	0.87265
CTNNB1	S33A	2.39994
EZH2	E740K	0.94623
ABCB1	R404Q	0.28919
ARID1B	D1734E	37.784
KMT2D	R5214H	0.34756
PTEN	R173C	1.4491
CDKN2A	P81L	2.15435
RASA1	R194C	5.26632
NOTCH2	R1726C	12.7958
TP53	C242Y	0.82893
ZNF799	R297Q	6.08456
TP53	H193L	0.58711
CHD4	R1105Q	1.64446
TP53	H193N	0.97742
BTBD11	K1003T	0.67847
CTNNB1	D32Y	0.60713
PTEN	G36R	0.33812
BRAF	S467L	0.98353
KEAP1	V155F	0.66071
HRAS	G12D	1.65028
CTNNB1	S37C	3.61017
CDH1	D254Y	0.21166
GNAS	R201H	3.74925
PTEN	D92E	0.75546
CTCF	S354F	1.80258
SMAD2	S276L	1.52808
CSMD3	R683C	1.82094
PIK3R1	K567E	1.0965
TP53	Q136E	3.31299
NRAS	G13D	1.73042
NCOR1	G1801V	0.68267
ABCB1	R958Q	1.26487
TP53	P278L	11.0381
PIK3CA	R108H	3.10857
TP53	R273S	1.40289
TP53	C242S	1.93297
COL5A2	A592V	9.19311
ACVR2A	E214K	0.7191
MYH2	R1181C	3.5121
TP53	R175G	7.24875
PIK3CA	D350G	0.95311
ARID2	S297F	0.51731
BAP1	V99M	1.76362
KMT2C	W430C	12.0243
PIK3CA	E542G	1.89952
STAG2	V465F	1.44914
KMT2D	R5351L	0.45265
MTOR	I2500F	0.67335
RHOA	F106L	2.1272
ZC3H18	R520C	12.9328
MYCN	R302C	2.14852
CSMD3	G165R	0.71374
CSMD3	R1946C	5.88862
PIK3CA	R38H	2.75586
PPP2R1A	S256Y	0.82232
TUSC3	H189N	0.51044
WT1	R462L	2.58905
CDH1	R598Q	0.48098
MTOR	T1977R	1.71241
KRTAP4-11	R41H	16.0214
NF1	R1870Q	0.81306
TP53	R280K	16.465
PIK3CA	Y1021C	1.8472
TP53	F109C	1.36233
CSMD3	R334Q	0.21658
CIC	R215W	0.98683
EP300	R580Q	1.08604
KRAS	Q61H	1.68648
NFE2L2	G81V	0.59021
CHD4	R1162W	1.14294
TP53	H179N	10.2329
KCNQ5	A704V	0.55971
GATA3	M442I	0.79319
TP53	F270S	3.37231
TP53	S127Y	0.18969
LZTR1	G248R	0.19299
CDKN2A	P48L	0.27795
GNAS	R160C	3.04267
KEAP1	G480W	1.02314
TP53	D281Y	1.3587
CHD4	F1112L	0.27482
TP53	L111P	0.92227
MFGE8	D170N	0.68883
TRIM23	R289Q	0.61638
PPP2R1A	R183W	0.33693
TP53	K132E	0.36611
TP53	Y236C	20.7792
TP53	C141G	0.75842
IDH2	R172K	1.65715
TP53	V143G	3.88962
GRXCR1	R191Q	1.72217
CIC	R1512H	1.97846
GRXCR1	G91S	1.17646
SMARCA4	G1232S	2.08102
LUM	G248E	1.32016
CSMD3	P3166H	8.02968
ACADS	R330H	1.35286
FBXW7	R658Q	0.64092
MYH2	D756N	0.59058
UBQLN2	R309S	4.00303
IDH2	R172M	0.73005
MS4A8	A91V	0.48498
TGFBR2	D446N	0.47043
EGFR	S229C	44.8007
PIK3CA	M1004I	1.10178
TUSC3	R334C	3.93612
TP53	D281V	4.4617
ARID1A	G2087R	1.99694
TP53	Y220H	2.20989
UBQLN2	S62L	1.58731
TP53	L257Q	1.73676
TP53	K132R	0.31445
MS4A8	A183V	0.57518
SMARCA4	E882K	0.61307
MYH2	E878K	0.38561
NFE2L2	D29G	0.41412
ABCB1	R286I	1.86757
CHD8	N2372H	10.5896
KCND3	E626K	7.71519
EP300	A1629V	0.36753
TP53	A159P	0.44758
CAPRIN2	E905K	3.29659
GRID1	S388L	0.70708
PIK3CA	G1049R	1.27239
TP53	R110L	0.71585
TP53	R280I	7.89517
FGFR2	R210Q	1.25915
TP53	L265P	2.05165
SF3B1	R425Q	2.31313
CCAR1	R549C	3.39217
MAP3K1	R306H	1.47763
TP53	E285K	1.77587
PTPN11	R498W	1.42326
PTEN	R130L	2.53141
EP300	S964Y	0.90386
GRXCR1	R190Q	0.86618
FAT1	T3356M	0.64155
SMAD2	R120Q	1.86946
RUNX1	R177Q	3.64354
PIK3CA	E418K	3.32014
PDE7B	E11K	2.81685
ACVR2A	R478I	2.38209
NOTCH1	A465T	7.38199
MYO6	R1169H	0.53554
CSMD3	G2578E	1.05
TP53	Y163H	2.33518
CREBBP	A259T	0.94409
TUSC3	R82Q	0.59657
TP53	F134L	1.35655
OR5I1	S95F	0.13271
TP53	L194R	0.54319
CIC	R215Q	1.06774
PIK3CA	Q546K	2.93823
TP53	T125M	0.22905
PIK3R1	L573P	1.61376
NFE2L2	W24C	3.06283
RRAS2	A70T	2.25548
TP53	M237V	10.004
SETD2	H1629Y	7.46302
OR5I1	R231C	3.88405
JAKMIP2	D338N	1.4222
CSMD3	L2370I	0.49018
MAGI2	L450M	1.62484
TP53	R181H	9.79901
MAGI2	P876S	5.97889
TP53	V216L	0.53677
PIK3CA	M1043I	2.99334
PIK3CA	P104L	0.29593
CTNNB1	N387K	9.35392
SPOP	F133V	0.9127
CDKN2A	D108N	0.72869
KEAP1	V271L	0.54258
MYH2	R793Q	3.14214
EP300	Y1414C	1.9976
TP53	A138V	3.41661
SPOP	Y87C	3.44804
CSMD3	R2168Q	11.7764
HRAS	G13C	5.24598
TP53	G245R	0.44257
KMT2C	R56Q	4.82843
CSMD3	S1090Y	0.44291
CREBBP	W1472C	10.2199
ABCB1	R489C	1.4658
BRAF	D594N	1.64931
TP53	E285V	2.45774
RHOA	E172K	0.90025
TBX18	S206L	0.35828
CDKN2A	D84N	2.0309
TP53	P278T	18.9799
CASP8	R68Q	0.58014
TP53	R175C	13.0577
CHD8	R578H	4.81519
NFE2L2	W24R	0.94928
ATM	R337C	3.94934
GRM5	R834C	3.93864
SF3B1	R625C	3.66501
CDKN2A	M53I	0.40539
PIK3CA	R115L	0.27994
RHOA	E47K	0.43599
BCOR	E1076K	6.46588
MAP2K1	K57N	2.04278
MAP2K1	E203K	4.10843
PIK3CA	H1047Y	0.61249
PIK3CA	E365K	2.20178
MAX	R60Q	1.72887
PIK3R1	N564D	0.83
NF1	L844F	2.79408
PTEN	C136R	0.91377
TP53	R337C	2.71418
SPOP	R121Q	0.19094
PIK3CA	E542A	0.76831
FBXW7	R479Q	1.87546
FAM8A1	E94K	8.68806
RERE	K176N	1.47691
CTNNB1	R515Q	1.41589
CASP8	I333M	0.64032
MEN1	W428L	0.29812
MAP2K4	R134W	1.20719
TP53	T155N	0.98874
GNAS	R201C	13.132
ARID2	V179I	0.55878
TP53	R337L	0.95412
MFGE8	A280V	2.8997
MED12	D23Y	0.60213
SETD2	R1335C	12.3715
PPP6C	R264C	11.2248
NFE2L2	R34Q	0.97458
CHD8	R1889H	0.27731
FBXW7	G423V	2.13244
FBXW7	R505G	1.90529
TP53	G199V	0.31473
PIK3CA	R38C	8.86587
TP53	Y163C	5.71661
MAP2K1	P124S	0.60496
PIK3CA	E542V	1.22425
TP53	A161T	0.57506
CTNNB1	S33P	1.04291
NCOR1	P1081L	0.53702
TP53	S127F	0.19735
KRAS	L19F	1.80209
NOTCH1	G310R	4.87869
MYF5	E27K	1.82219
TP53	R249S	0.19814
KCNQ5	T693M	0.24369
UBQLN2	S196L	0.672
PIK3CA	D186H	1.47387
TP53	N239S	7.84775
CSMD3	M729I	0.03007
ZNF844	D436N	0.33791
GRM5	R128C	7.9459
KANSL1	R891L	0.70129
MYH2	R709H	3.16639
TP53	R280G	16.1715
TP53	D259V	0.82899
SOX17	S403I	0.27325
TP53	P250L	0.73081
PPP6C	E180K	0.75162
MBOAT2	E147K	4.25742
VHL	N131K	0.9393
ARID2	R314C	8.42639
SETD2	R2024Q	3.86328
GNAS	R389C	3.26909
TP53	M237I	8.17633
KDM6A	R1255W	1.19415
GRID1	R221W	0.82734
FAM8A1	E94Q	12.6114
KMT2B	H1226Y	7.56878
GRM5	S406L	0.51803
KANSL1	A7T	1.6779
SPOP	W131G	1.76015
PTEN	R130P	2.63959
PTEN	G132D	1.7799
TP53	C176Y	0.9068
CIC	R202W	0.21456
XYLT1	R754C	4.47479
INTS7	R940C	2.84454
SMARCA4	R1192H	2.61889
MYH2	R1787Q	3.17062
TP53	C176S	6.16781
ATRX	L14F	0.40558
PIK3R1	G353W	0.63915
CRIPAK	R430C	2.19888
SMAD4	D537E	0.60836
TP53	R158L	0.39652
TP53	Y234C	10.8067
PIK3CA	V344G	1.09167
PPP2R1A	R258H	0.83724
BTBD11	A561V	0.644
TP53	C275F	1.65808
BRAF	N581S	0.5726
TP53	K139N	1.8832
EGFR	T263P	3.01272
RAC1	P29S	0.3099
PIK3CA	E453Q	0.77589
ABCB1	R41H	0.76777
PIK3CA	E545Q	2.42182
TP53	H179Y	2.54824
MYH2	R1506Q	4.61072
MYC	P59L	0.92348
KRAS	Q61K	2.23407
ELF3	E262Q	10.9328
PIK3CA	Q546P	2.04001
TP53	L130F	0.23701
TP53	S241C	15.4249
PTEN	G165E	0.6052
TP53	R156P	0.75783
DDX3X	R263H	0.40227
ERBB2	V777L	0.58271
SETD2	R2109Q	2.13287
CSMD3	R3025C	6.11056
MYH2	R1051C	3.89274
BTBD11	R421C	4.35553
MAGI2	D843N	0.56965
GATA3	A395T	0.71778
LUM	E187K	0.77642
FUBP1	R430C	5.80773
TET2	A347V	5.07482
TP53	F134V	2.02241
FLT3	D835Y	0.21946
SF3B1	K700E	0.29083
KANSL1	E647K	0.40076
TRIP12	A761V	1.46047
CDKN2A	D84Y	0.54753
ERBB2	D769Y	0.49079
HRAS	K117N	6.45831
APC	E136K	1.44122
PIK3CA	M1043V	2.71401
PIK3CA	E545G	2.69146
PIK3CA	P539R	1.02275
PIK3CA	G364R	2.74936
ABCB1	E468K	1.62447
ERBB2	L755S	4.95499
APC	S1696N	5.60299
ERBB3	E332K	6.3502
ARHGAP35	R1147H	1.60708
ATM	R3008H	0.54289
ERBB2	V842I	0.92099
PLK2	F363L	0.84734
PIK3CA	Q546R	2.75577
VHL	R205C	4.58133
ERBB2	R678Q	1.68542
SPOP	F133L	1.03445
SULT1C4	R85Q	0.24162
PBRM1	R876C	3.87414
PTEN	T277I	1.48399
KCNQ5	E455K	1.91928
KMT2B	E324K	11.734
GRXCR1	R19Q	1.6394
COL4A2	P123Q	14.8993
TP53	P151A	0.54329
BRAF	H725Y	0.33421
KRT15	V205I	1.49301
TP53	P151R	1.13563
FGFR2	K659E	2.00587
KANSL1	S808L	0.64936
SPOP	F133C	6.06705
TP53	G245V	1.42718
ATM	S2812Y	0.14085
CDKN2A	D84G	3.06682
SPOP	W131C	2.43651
TAF1	R843W	0.65773
TP53	R283P	5.86324
FBXW7	R14Q	2.21897
TP53	V173L	4.53797
TP53	C242F	1.27078
TP53	A161S	0.60213
KCND3	V94M	2.03119
TP53	A159V	0.66278
LSM11	R180W	0.62493
CIC	R1515C	4.2908
DDX3X	E285K	0.67781
KRAS	G13C	5.24598
CSMD3	G1941E	5.12054
TAF1	R539Q	1.67631
ARID2	R285Q	1.62428
MYO6	A91T	0.38495
TP53	L130V	0.17421
EGFR	A289T	2.46949
MAPK1	E322K	1.14894
TAF1	R342C	1.39268
NFE2L2	E79Q	2.43581
CTNNB1	S45Y	1.15946
FLT3	R387Q	4.8665
PTEN	G129E	2.26527
PTEN	R173H	0.4313
KMT2D	R5214C	1.10209
TP53	P278H	17.9782
ASXL1	A611T	1.3897
TP53	P152L	0.67843
PTN	E130K	3.83587
SF3B1	R625H	1.00497
RHOA	E40Q	0.75733
PIK3CA	R93W	1.07929
PIK3CA	E39K	1.37515
MAX	H28R	2.68708
FGFR2	C382R	0.41829
TP53	G245D	3.32659
EGFR	L62R	1.00295
PTPN11	G503V	0.4988
THRAP3	R723H	4.74529
TP53	H193R	0.97089
TP53	N239D	11.0248
PIK3R1	L56V	1.77196
KRAS	Q61R	1.78189
TP53	V218G	1.05011
DCLK1	R60C	2.48196
PRKCI	R278C	1.90457
COL5A2	R1453W	4.21499
PIK3CA	E81K	0.34461
TP53	K164E	0.66416
ARF4	R99I	1.16513
TP53	R213L	0.02299
EGFR	R222C	39.428
COL5A2	D1414N	0.5498
ALK	R292C	12.6573
TP53	C141W	0.69561
RASA1	R194H	2.38804
HGF	R178Q	27.1264
HIST1H2BF	E77K	1.22722
PIK3CA	T1025A	0.73263
CSMD3	R2231Q	0.79709
TP53	G244S	1.8777
DNMT3A	R736H	0.53192
CTNNB1	G34E	2.1214
NOTCH1	E455K	8.17992
MYH2	M858I	0.94471
ARID1B	A987V	0.88753
ERBB3	A232V	39.1316
DCLK1	R93Q	0.17397
FAT1	K2413N	4.09344
ATM	L1408I	0.7764
TP53	T155P	0.66486
TP53	C135R	1.72341
KMT2C	D4425Y	0.46404
CTNNB1	S37F	0.2243
CHD4	R1338I	1.35671
TP53	Y205S	0.66773
TAF1	A1287V	5.01594
KCND3	T231M	5.66342
TP53	V172F	1.47464
RAC1	P29L	0.0892
TGFBR2	R528C	9.33214
TP53	P278R	21.1168
TGFBR2	R528H	4.28363
PIK3CA	R93Q	0.71927
KCNQ5	R187Q	3.46461
TP53	P190L	0.48213
KCNQ5	R909Q	2.06663
ELF3	R126Q	7.05455
MAP2K4	S184L	0.21677
JAKMIP2	A334T	5.85816
IDH1	R132S	1.43014
NF1	R1306Q	0.15909
TP53	R249G	0.4839
TCF12	R589H	0.37106
GRXCR1	R262Q	2.97256
PTEN	R14M	0.70265
CDK12	S475Y	0.38724
TP53	I255F	0.22783
ATRX	R781Q	15.5865
TP53	H193P	0.52974
NFE2L2	T80K	0.62311
SETD2	R1625C	9.43358
PPP2R1A	P179R	2.89095
MYH2	E1421K	2.20021
ZC3H13	R1261Q	14.6665
EGFR	L858R	0.35876
HLA-A	R243W	2.12363
KEAP1	R554Q	0.8137
CTNNB1	R587Q	0.78474
KCNQ5	R426C	4.7015
ERBB3	E928G	3.84271
PIK3CA	D350N	0.65016
TP53	R158H	0.69928
TP53	S215R	0.88645
TRIM23	R549Q	1.78074
CSMD3	R3551C	1.89544
KMT2C	A135T	1.70044
PTEN	C136F	0.88378
ATM	N2875S	1.761
FBXW7	R479G	2.94237
PIK3CA	C378F	1.176
CHD8	R1092C	11.2657
ATM	R337H	1.23378
KMT2C	G3665A	2.83856
PIK3CA	D725G	3.85087
ERBB2	I767M	0.3461
SPOP	M117V	0.34416
TP53	E258K	1.48189
CDKN2A	H83Y	0.98605
CSMD3	P184S	0.61122
HRAS	Q61K	2.23407
CAPRIN2	R727Q	2.47424
FAT1	R1627Q	1.58593
CTNNB1	D32N	4.26836
SPOP	E50K	2.52635
GRXCR1	R14Q	2.21148
LARP4B	E486K	2.8737
KRT15	E455K	5.06639
PIK3CA	R357Q	1.538
TP53	C135W	0.82213
PTEN	C136Y	0.67699
PTEN	R142W	0.6822
CTNNB1	T41A	0.97466
KRAS	A59G	2.73351
TP53	I232S	4.05428
EP300	E1514K	1.02435
RIT1	M90I	0.66915
TP53	C238Y	0.8382
TP53	R158G	0.50731
MED12	L1224F	0.59433
MAP2K1	P124L	1.2083
TP53	R249M	0.12336
APC	G1767C	14.4836
IDH1	P33S	0.66563
SF3B1	V1192A	0.4287
TP53	S215G	0.3947
NCOR1	K482N	0.85923
SF3B1	E902K	3.59837
FBXW7	R505H	2.36559
TP53	P27S	1.0894
ABCB1	S696F	0.3297
VHL	L128H	1.77973
PIK3CA	N1044K	4.32601
NF1	P1990Q	0.59926
HRAS	G13D	1.73042
SMARCA4	A1186V	3.32486
HRAS	G13R	0.81727
MYH2	E347K	0.57745
GATA3	S407L	0.61126
FBXW7	R505C	7.81405
TP53	Y126C	5.83543
EGFR	H304Y	2.73591
ERBB2	S310Y	1.23433
NRAS	G13R	0.81727
EGFR	V774M	1.07811
TP53	H179L	5.42519
TP53	D281E	6.04239
ERBB3	R103H	0.36493
HGF	E199K	2.85777
DKK2	R230H	11.4582
MTOR	F1888L	0.16844
SMARCA4	E920K	0.5512
TP53	E258D	1.29964
SF3B1	G740E	0.52643
CHD4	R877W	0.86901
IDH2	R140Q	0.65009
MEN1	R337H	3.51244
TP53	E271V	0.82495
BTBD11	G699E	0.76553
TP53	A161D	0.70208

## Sheet: HR Drivers-TCGA
Gene	Mutation	PMHBR
KRAS	G12A	1.63148
IDH1	R132C	3.90714
PIK3CA	R88Q	0.55634
IDH1	R132H	1.80928
TP53	V157F	0.37212
PIK3CA	N345K	1.28501
TP53	R273H	2.13529
TP53	R282W	7.12428
AKT1	E17K	1.85332
TP53	R175H	6.81471
FBXW7	R465C	11.3542
PTEN	R130Q	3.1959
KRAS	G13D	1.73042
PIK3CA	E542K	1.28584
KRAS	G12D	1.65028
TP53	H179R	9.40165
NRAS	Q61R	1.78189
BRAF	V600E	2.64489
BRAF	V600M	0.81839
TP53	R248W	1.37761
PIK3CA	H1047R	1.45656
TP53	Y220C	3.77444
KRAS	G12R	1.3579
KRAS	G12V	1.55313
PTEN	R130G	3.11615
PIK3CA	E545K	0.9933
TP53	G245S	1.9323
ERBB2	S310F	0.93687
KRAS	G12C	5.27656
TP53	R248Q	1.28019
TP53	R273C	5.06616
NRAS	Q61K	2.23407

## Sheet: Resistance-not-HR-TCGA
Gene	Mutation	PMHBR
MET	Y1248H	1.10756
MAP2K2	L46F	4.36961
AR	F877L	0.37476
FLT3	D835Y	0.21946
ABL1	F359I	1.32773
NRAS	G12D	1.65028
ALK	G1123S	1.3857
FLT3	D835F	0.24266
KIT	N680K	3.9637
SMO	A459V	1.74864
AR	T878A	0.54216
SMO	G497W	2.7706
ABL1	T277A	0.90877
ABL1	E352D	0.85824
SMO	W535R	0.26159
AR	V716M	0.94098
ABL1	F359A	1.42231
MAP2K1	E203K	4.10843
FLT3	F691L	1.32504
EGFR	G796R	1.97854
ESR1	Y537C	3.7421
MAP2K1	G128D	0.48113
ESR1	L536Q	0.96234
EGFR	G796D	1.14412
MET	D1246N	0.61419
NRAS	Q61R	1.78189
KIT	D816E	1.49818
MAP2K1	V60E	6.39604
KIT	D820Y	1.66858
ABL1	T315A	0.31908
ABL1	V338F	0.33499
ABL1	M351K	0.59489
ABL1	L248R	4.86198
ABL1	E450A	0.56107
ABL1	E279A	0.69366
KIT	N822Y	0.95649
ABL1	V256L	0.66801
ABL1	G251E	2.34851
SMO	W535L	0.98394
SMO	V321A	1.24246
ABL1	R328M	1.73413
ABL1	E292V	0.5551
SMO	V321M	1.64191
PIK3CA	E545K	0.9933
ABL1	D276G	0.5041
KIT	S821F	1.3968
MAP2K1	Q56P	0.71825
ALK	L1196M	0.69238
KIT	D816H	2.87429
PTEN	R159S	2.32365
ALK	D1203N	0.95835
ABL1	F317V	0.31982
MAP2K2	V215E	3.2282
ABL1	F317I	0.32958
ABL1	E453K	1.81946
ABL1	D276N	0.67354
BTK	C481R	0.27185
ABL1	N374Y	0.89777
NRAS	Q61K	2.23407
ALK	G1202R	1.50474
ALK	I1171S	0.35384
ABL1	P310S	0.7369
SMO	T241M	0.21369
ABL1	S417Y	0.45469
ABL1	Y353H	1.11904
ABL1	Y253F	1.74801
AR	T878S	0.49316
MAP2K1	C121S	0.80047
SMO	W281C	3.32642
MAP2K1	G128V	1.1086
ABL1	Y320C	1.3097
ALK	F1174V	0.67769
ALK	F1174C	4.70334
SMO	S533N	1.6243
ABL1	L273M	0.88636
ABL1	H396P	0.08285
ABL1	E453L	1.60947
ABL1	L248V	3.58638
KIT	D816G	3.29201
MTOR	F2108L	1.09968
KIT	D820G	2.25626
ABL1	D325G	0.13144
ABL1	L340L	0.2791
ABL1	E282G	1.20862
ABL1	L298V	0.50789
ABL1	E275K	1.3511
ABL1	Q252R	2.7503
MAP2K2	E207K	4.10843
KIT	Y578C	1.57855
MAP2K1	K57E	2.90748
MAP2K2	V35M	1.18981
ABL1	R220H	1.7076
SMO	H231R	0.50919
SMO	D473H	1.44352
ABL1	D444Y	0.12886
NRAS	Q61H	1.68648
ABL1	F317R	0.21565
ABL1	L387M	0.37059
ABL1	E453A	1.40057
ABL1	Q252M	0.97761
ABL1	E450G	0.55895
SMO	D473N	2.28505
SMO	W281L	1.04884
CTNNB1	S33C	5.60752
ALK	I1171T	0.28408
ABL1	E494G	0.87788
MAP2K2	N126D	1.14684
ABL1	M388L	0.77354
MAP2K2	Q60P	0.65309
ABL1	T315V	0.61597
KIT	D820A	1.93854
KIT	D716N	4.298
ABL1	D276A	0.53726
BTK	C481F	0.20221
EGFR	L792F	0.63089
ABL1	E279Y	0.35467
KIT	T670I	2.80325
KIT	D820E	2.90134
SMO	D473Y	0.71675
MET	G1181R	0.81105
ABL1	E453G	1.19602
EGFR	C797S	0.42222
EGFR	D761Y	0.47569
ABL1	A397P	0.34876
ABL1	V289A	0.80966
ALK	G1269A	0.31198
MET	Y1248C	2.94206
KIT	K642E	0.13803
ABL1	V379I	0.2048
SMO	F460L	0.83515
ABL1	A399T	0.38885
EGFR	L718Q	2.73496
ABL1	T212R	0.1937
FLT3	D835V	0.77063
ABL1	E352G	0.57125
ABL1	L324Q	0.45311
MET	D1246H	0.4937
KIT	D816A	1.35379
ABL1	F311I	0.53215
MAP2K1	P124S	0.60496
ABL1	F359C	3.99716
ABL1	E279K	0.87547
ABL1	V289F	0.56726
KIT	T670E	4.05996
BRAF	L505H	1.12311
EGFR	L747P	6.29809
ABL1	E355A	0.57672
MAP2K1	F129L	0.86003
ALK	F1174L	0.51118
ABL1	K419E	1.48507
SMO	Q477E	0.8996
ABL1	S438C	2.11855
ABL1	N368S	2.57011
EGFR	C797G	0.62882
EGFR	G796S	1.38712
ALK	I1171N	0.44177
FLT3	D835H	1.23052
ABL1	F311L	0.77989
ABL1	T495R	1.09305
ABL1	V268A	1.20225
ABL1	L364I	2.71734
ABL1	Q252E	1.58957
ABL1	A433T	0.95925
ABL1	E282K	1.07466
ABL1	E453D	0.91819
ABL1	L387F	0.22538
MAP2K1	L115P	2.12358
ESR1	L536H	0.77673
BRAF	V600E	2.64489
ALK	V1180L	1.28553
ABL1	K378R	0.31061
EGFR	L792H	1.35019
MAP2K1	P124L	1.2083
ABL1	M343T	0.92394
BTK	T316A	1.981
KIT	A829P	0.34919
MAP2K2	F57C	5.37941
BTK	C481Y	0.11067
KIT	C809G	0.84736
ABL1	G398R	0.42314
MET	Y1248S	0.99943
ESR1	Y537N	1.47712
KIT	N655T	0.80637
ALK	S1206Y	0.7607
KIT	D820V	1.08141
ABL1	D482V	0.69885
ABL1	E459Q	2.95392
ABL1	F486S	0.34807
SMO	D473G	1.86236
ABL1	I418V	0.51498
ABL1	Q252K	3.15935
ABL1	P480L	1.38337
ABL1	G251D	2.38445
ABL1	T315N	0.31713
KIT	S709F	0.66999
ABL1	E450K	0.30515
ABL1	F382L	0.41793
MAP2K2	C125S	0.80047
ABL1	E459G	3.15914
ALK	C1156Y	1.10691
ABL1	L384M	0.14863
MET	D1246V	0.32579
SMO	C469Y	1.3111
ABL1	F317C	1.43359

## Sheet: HR Resistance-TCGA
Gene	Mutation	PMHBR
ESR1	Y537S	1.35267
ABL1	M244V	1.24021
BTK	C481S	0.24828
ABL1	T315I	0.623
ABL1	Q252H	2.77098
EGFR	T790M	1.07124
KIT	N822K	2.42735
PDGFRA	D842V	0.7267
ABL1	E255K	0.45655
ABL1	F317L	0.46033
ESR1	D538G	1.14938
ABL1	E459K	3.3975
KIT	Y823D	4.49666
ABL1	M351T	0.41099
ABL1	H396R	0.36844
ABL1	E255V	0.34656
ABL1	G250E	1.66386
KIT	V654A	1.13666
ABL1	V299L	0.58034
ABL1	F359V	1.27896
ABL1	Y253H	3.08361
ABL1	E355G	0.67471
